# Supplementary material for: Epitypification of the Central African Cantharellusdensifolius and C.luteopunctatus allows for the recognition of two additional species
Source: MycoKeys. 2019 Mar 27;49:49–72. doi: 10.3897/mycokeys.49.32034 (PMC6477822; doi:10.3897/mycokeys.49.32034)
Supplement: XML Treatment for Cantharellus densifolius [file mycokeys.49.32034-treatment1.xml]

<!DOCTYPE tp:taxon-treatment
  PUBLIC "-//TaxonX//DTD Taxonomic Treatment Publishing DTD v0 20100105//EN" "tax-treatment-NSO.dtd">
<tp:taxon-treatment xmlns:tp="http://www.plazi.org/taxpub"><tp:treatment-meta><kwd-group><label>Taxon classification</label><kwd><named-content xmlns:xlink="http://www.w3.org/1999/xlink" content-type="kingdom">Fungi</named-content></kwd><kwd><named-content xmlns:xlink="http://www.w3.org/1999/xlink" content-type="order">Scleractinia</named-content></kwd><kwd><named-content xmlns:xlink="http://www.w3.org/1999/xlink" content-type="family">Fungiidae</named-content></kwd></kwd-group><mixed-citation publication-type="journal"><person-group><name><surname>Buyck</surname><given-names>Bart</given-names></name><name><surname>W. Henkel</surname><given-names>Terry</given-names></name><name><surname>Hofstetter</surname><given-names>Valérie</given-names></name></person-group><article-title>Epitypification of the Central African <italic><tp:taxon-name><tp:taxon-name-part taxon-name-part-type="genus" reg="Cantharellus">Cantharellus</tp:taxon-name-part><tp:taxon-name-part taxon-name-part-type="species" reg="densifolius">densifolius</tp:taxon-name-part></tp:taxon-name></italic> and <italic><tp:taxon-name><tp:taxon-name-part taxon-name-part-type="genus" reg="Cantharellus">C.</tp:taxon-name-part><tp:taxon-name-part taxon-name-part-type="species" reg="luteopunctatus">luteopunctatus</tp:taxon-name-part></tp:taxon-name></italic> allows for the recognition of two additional species</article-title><source>MycoKeys</source><day>27</day><month>3</month><year>2019</year><volume>49</volume><fpage>49</fpage><lpage>72</lpage><pub-id pub-id-type="doi">10.3897/mycokeys.49.32034</pub-id></mixed-citation></tp:treatment-meta><tp:nomenclature><tp:taxon-name>
              <tp:taxon-name-part taxon-name-part-type="genus" reg="Cantharellus">Cantharellus</tp:taxon-name-part>
              <tp:taxon-name-part taxon-name-part-type="species" reg="densifolius">densifolius</tp:taxon-name-part>
            </tp:taxon-name><tp:taxon-authority>Heinem., Bull. Jard. bot. État Brux. 28(4): 410. 1958.</tp:taxon-authority><xref ref-type="fig" rid="F2">Figs 2</xref><xref ref-type="fig" rid="F3">, 3</xref></tp:nomenclature><tp:treatment-sec sec-type="Original diagnosis" id="SECID0ECFAE"><title>Original diagnosis.</title><p>“<italic>Pileus carnosulus, infundibuliformis, lobatus, laete ochraceus, squamulosus. Stipes solidus, pileo concolor. Lamellae confertissimae, angustissimae, furcatae, non intervenatae. Caro ochracea, sapore amaro. Sporae breviter ellipsoidae, 5,6–7 × 3,7–4,5 μm.</italic>”</p></tp:treatment-sec><tp:treatment-sec sec-type="Holotype" id="SECID0EKFAE"><title>Holotype.</title><p>DEMOCRATIC REPUBLIC OF THE CONGO. Binga, dispersed on the soil of the dry forest, Aug. 1929, Mme. Goossens-Fontana 879 (BR).</p></tp:treatment-sec><tp:treatment-sec sec-type="Iconography" id="SECID0EPFAE"><title>Iconography.</title><p><xref ref-type="bibr" rid="B24">Heinemann (1958</xref>, fig. 45; 1959, pl. XXVI, fig. 11).</p></tp:treatment-sec><tp:treatment-sec sec-type="description" id="SECID0EZFAE"><title>Original description.</title><p>(freely translated from French) “Pileus ca. 8 cm diam., thin, deeply concave to infundibuliform, with the margin convex to stretched, irregular and wavy; surface ochraceous orange, very finely punctuated with tiny squamules that are easily detached. Stipe ca. 30 × 7 mm, cylindrical, massive, concolorous with the cap. Hymenophore composed of crowded gill-folds, less than 1 mm high, 1–4 times forking, deeply decurrent, with blunt gill edge, not interveined. Context fibrous, bright ochraceous. Taste bitter. Smell of <italic><tp:taxon-name><tp:taxon-name-part taxon-name-part-type="genus" reg="Cantharellus">C.</tp:taxon-name-part><tp:taxon-name-part taxon-name-part-type="species" reg="cibarius">cibarius</tp:taxon-name-part></tp:taxon-name></italic>. Spore print white. Exsiccatum with reddish ochre brown color.</p><p>Spores hyaline, 5.6–7 × 3.7–4.5 μm, shortly ellipsoid, thin-walled, not amyloid; apiculus small. Basidia slender, 37–48 × 6–8 μm, probably 6-spored. Hymenophoral trama pseudoparenchymatic, slightly bilateral. Pseudoparenchyma very compact. Pileipellis squamulae composed of easily detaching cells that are irregularly cylindrical, often undulating, thick-walled with a very thick yellow wall in ammonium solution; the terminal cells obtusely rounded. Clamp connections rare.”</p><fig id="F2" position="float" orientation="portrait"><label>Figure 2.</label><caption><p><italic><tp:taxon-name><tp:taxon-name-part taxon-name-part-type="genus" reg="Cantharellus">Cantharellus</tp:taxon-name-part><tp:taxon-name-part taxon-name-part-type="species" reg="densifolius">densifolius</tp:taxon-name-part></tp:taxon-name></italic>. <bold>a</bold> Field habit of the epitype (BB 16.021), showing the areolate-squamose ochraceous orange pileus surface resulting from the concentrical disruption of a dark tomentum that covered initially the young pileus <bold>b</bold> Detail of the epitype hymenophore showing the remarkably low and thick, crowded, repeatedly forking gill folds without interstitial veination <bold>c</bold> Original watercolor of the holotype by Mme. Goossens-Fontana from <xref ref-type="bibr" rid="B25">Heinemann (1959)</xref>, reproduced with the permission of Botanic Garden Meise, Belgium <bold>d</bold> Field habit of specimen BB 16.081 showing the variability of the pileus color within a single collection. Photos: B. Buyck.</p></caption><graphic xmlns:xlink="http://www.w3.org/1999/xlink" xlink:href="mycokeys-49-049-g002.jpg" position="float" orientation="portrait" xlink:type="simple" id="oo_277886.jpg"/></fig><fig id="F3" position="float" orientation="portrait"><label>Figure 3.</label><caption><p><italic><tp:taxon-name><tp:taxon-name-part taxon-name-part-type="genus" reg="Cantharellus">Cantharellus</tp:taxon-name-part><tp:taxon-name-part taxon-name-part-type="species" reg="densifolius">densifolius</tp:taxon-name-part></tp:taxon-name></italic> (epitype, BB 16.021). Microscopic features: <bold>a</bold> basidiospores <bold>b</bold> basidia and basidiola <bold>c</bold> distinctly thick-walled and typically sinuous-undulate hyphal extremities of the pileipellis <bold>d</bold> detail of an encrusted hypha from the pileus context. Scale bar: 10 µm but only 5 µm for basidiospores. Drawings B. Buyck.</p></caption><graphic xmlns:xlink="http://www.w3.org/1999/xlink" xlink:href="mycokeys-49-049-g003.jpg" position="float" orientation="portrait" xlink:type="simple" id="oo_277887.jpg"/></fig></tp:treatment-sec><tp:treatment-sec sec-type="description" id="SECID0EPIAE"><title>Description of the epitype.</title><p><italic>Basidiomata</italic> solitary or in small groups. <italic>Pileus</italic> medium-sized to rather large and up to 100 mm diam., 1–2 mm thick at mid-radius, yet firm and leathery; margin undulating, irregularly waving to strongly lobed, smooth; surface layer remaining more or less continuous in the center, then disrupting toward the margin with expansion of the pileus and forming dark, more or less concentrically arranged squamules or fibres; observed under a hand lens these can be appressed and flat, or forming a woolly-cottony mass of suberect fibers, pale brown (5AB3) to warm chocolate brown or dark brown (5EF7–8, 5F4–8, 5D5–8, 5C5–6) when young, but rapidly tinged with ochraceous orange as a consequence of the exposure of the underlying pileus tissue and the yellowing tendency of the context. <italic>Hymenophore</italic> composed of very crowded (&gt;30/mm) gill folds, which are very low (&lt;1 mm) and thick, not interveined, often transversely fissuring over their entire height, repeatedly forking, strongly decurrent, off-white when young, then darkening to the color of coffee with copious milk, moderately to strongly yellowing upon handling. <italic>Stipe</italic> 40–60 × 4–5 mm, widening toward the hymenophore and there up to 8(–17) mm wide; surface smooth, whitish, pale brown just beneath the hymenophore. <italic>Context</italic> whitish, thin and leathery, fibrous in the stipe, faintly to strongly yellowing upon injury or handling, occasionally turning rusty brown. <italic>Odor</italic> faint. <italic>Taste</italic> mild. <italic>Spore print</italic> off-white.</p><p><italic>Basidiospores</italic> ellipsoid, (5.8–)6.0–6.46–6.9(–7.1) × (3.5–)3.8–4.19–4.6(–5.0) µm, Q = (1.3–)1.4–1.55–1.7(–1.8), smooth, hyaline. <italic>Basidia</italic> mostly 35–50 × 7–8 µm, (5–)6(–7)-spored; sterigmata stout but rather short. <italic>Subhymenium</italic> forming a very dense layer, not pseudoparenchymatous, but composed of mostly short cells that are not wider than the basidium base. <italic>Cystidia</italic> none. <italic>Pileipellis</italic> of loosely interwoven and much septate hyphal extremities composed of ramifying chains of distinctly thick-walled cells; terminal (but also sometimes subapical) cells subcylindrical, but often more irregularly inflated or sinuous-tortuous in outline, 5–8(–10) μm wide, mostly 25–45 µm long, often narrowing or abruptly constricted near the apex. <italic>Clamp connections</italic> absent.</p><p>CENTRAL AFRICAN REPUBLIC. Dzanga-Sangha Forest Reserve, near Bayanga, close to Bai-Hakou base camp, 02.859934N, 16.467492E, in monospecific <italic><tp:taxon-name><tp:taxon-name-part taxon-name-part-type="genus" reg="Gilbertiodendron">Gilbertiodendron</tp:taxon-name-part><tp:taxon-name-part taxon-name-part-type="species" reg="dewevrei">dewevrei</tp:taxon-name-part></tp:taxon-name></italic> forest, on bare sandy soil, 15 May 2016, 1641/Buyck 16.021 (<named-content xmlns:xlink="http://www.w3.org/1999/xlink" content-type="dwc:institutional_code" xlink:type="simple">PC</named-content> 0142486, <bold>epitypus hic designatus</bold>). MycoBank MBT 384669.</p></tp:treatment-sec><tp:treatment-sec sec-type="material" id="SECID0EKKAE"><title>Additional specimens examined.</title><p>CENTRAL AFRICAN REPUBLIC. Dzanga-Sangha Forest Reserve, near Bayanga, in and around Bai-Hakou base camp, <named-content xmlns:xlink="http://www.w3.org/1999/xlink" content-type="dwc:verbatimCoordinates" xlink:type="simple"><named-content content-type="geo-json" specific-use="{&#34;type&#34;:&#34;Point&#34;,&#34;coordinates&#34;:[16.467492,2.859934]}" id="NCID0ETKAE" xlink:type="simple">02.859934N, 16.467492E</named-content></named-content>, in monospecific <italic><tp:taxon-name><tp:taxon-name-part taxon-name-part-type="genus" reg="Gilbertiodendron">Gilbertiodendron</tp:taxon-name-part><tp:taxon-name-part taxon-name-part-type="species" reg="dewevrei">dewevrei</tp:taxon-name-part></tp:taxon-name></italic> forest, on bare sandy soil, 19 May 2016, Buyck 16.081/1656 (PC0142487), Buyck 16.065/1649 (PC0142488); ibid., 24 May 2016, Buyck 16.113/1672 (PC0142490); ibid., 26 May 2016, Buyck 16.137/1681 (PC0142489).</p></tp:treatment-sec><tp:treatment-sec sec-type="discussion" id="SECID0EDLAE"><title>Discussion.</title><p><italic><tp:taxon-name><tp:taxon-name-part taxon-name-part-type="genus" reg="Cantharellus">Cantharellus</tp:taxon-name-part><tp:taxon-name-part taxon-name-part-type="species" reg="densifolius">densifolius</tp:taxon-name-part></tp:taxon-name></italic> was originally described by <xref ref-type="bibr" rid="B24">Heinemann (1958)</xref> and was one of three rain forest <italic><tp:taxon-name><tp:taxon-name-part taxon-name-part-type="genus" reg="Cantharellus">Cantharellus</tp:taxon-name-part></tp:taxon-name></italic> species characterized by crowded gill folds. The other two chanterelles with equally crowded gill folds were the fragile, smaller (pileus &lt; 30 mm diam.), bright orange <italic><tp:taxon-name><tp:taxon-name-part taxon-name-part-type="genus" reg="Cantharellus">C.</tp:taxon-name-part><tp:taxon-name-part taxon-name-part-type="species" reg="pseudofriesii">pseudofriesii</tp:taxon-name-part></tp:taxon-name></italic> Heinem. and the medium-sized, bright yellow <italic><tp:taxon-name><tp:taxon-name-part taxon-name-part-type="genus" reg="Cantharellus">C.</tp:taxon-name-part><tp:taxon-name-part taxon-name-part-type="species" reg="luteopunctatus">luteopunctatus</tp:taxon-name-part></tp:taxon-name></italic> Heinem. <xref ref-type="bibr" rid="B21">Eyssartier (2001)</xref> re-examined the holotype of each of these three species, and concluded that <italic><tp:taxon-name><tp:taxon-name-part taxon-name-part-type="genus" reg="Cantharellus">C.</tp:taxon-name-part><tp:taxon-name-part taxon-name-part-type="species" reg="pseudofriesii">pseudofriesii</tp:taxon-name-part></tp:taxon-name></italic> was distinctive due to its possession of clamp connections (contrary to the original description, see also <xref ref-type="bibr" rid="B9">Buyck et al. 2016a</xref>), and suggested that <italic><tp:taxon-name><tp:taxon-name-part taxon-name-part-type="genus" reg="Cantharellus">C.</tp:taxon-name-part><tp:taxon-name-part taxon-name-part-type="species" reg="luteopunctatus">luteopunctatus</tp:taxon-name-part></tp:taxon-name></italic> may be a color variant of <italic><tp:taxon-name><tp:taxon-name-part taxon-name-part-type="genus" reg="Cantharellus">C.</tp:taxon-name-part><tp:taxon-name-part taxon-name-part-type="species" reg="densifolius">densifolius</tp:taxon-name-part></tp:taxon-name></italic> because of its similar micromorphological features.</p><p>The epitype specimen selected here perfectly agrees with the original description of <italic><tp:taxon-name><tp:taxon-name-part taxon-name-part-type="genus" reg="Cantharellus">C.</tp:taxon-name-part><tp:taxon-name-part taxon-name-part-type="species" reg="densifolius">densifolius</tp:taxon-name-part></tp:taxon-name></italic>. Indeed, Heinemann (l.c.) described it as a medium-sized species with an infundibuliform, ochre-orange and finely squamulose pileus measuring ca. 80 mm diam. and ending in an irregular but stretched margin, with strongly decurrent, crowded, frequently forking and very low gill folds (&lt; 1 mm high) with blunt edges, lacking any intervenation. Heinemann cited shortly ellipsoid basidiospores of near identical size, more precisely given by <xref ref-type="bibr" rid="B21">Eyssartier (2001)</xref>, as important microscopic features, along with the pileipellis composed of easily disintegrating, very thick-walled hyphal extremities that are sinuous-undulating in outline (compare <xref ref-type="bibr" rid="B24">Heinemann 1958</xref> fig. 45B with our Fig. <xref ref-type="fig" rid="F3">3c</xref>).</p><p>The typical features appear to be quite constant across all specimens of <italic><tp:taxon-name><tp:taxon-name-part taxon-name-part-type="genus" reg="Cantharellus">C.</tp:taxon-name-part><tp:taxon-name-part taxon-name-part-type="species" reg="densifolius">densifolius</tp:taxon-name-part></tp:taxon-name></italic> examined here, including both the size and shape of basidiospores (Table <xref ref-type="table" rid="T1">1</xref>), as well as the undulate, thick-walled, often apically tapered or constricted hyphal extremities (although less so in Buyck 16.137). The ochre-orange color of the pileus described for the holotype was also present in the epitype (Fig. <xref ref-type="fig" rid="F2">2a, c</xref>) but across collections examined here pileus color ranged from ochraceous yellow over orange to pale brown and even dark chocolate brown, but never to bright lemon yellow as described for <italic><tp:taxon-name><tp:taxon-name-part taxon-name-part-type="genus" reg="Cantharellus">C.</tp:taxon-name-part><tp:taxon-name-part taxon-name-part-type="species" reg="luteopunctatus">luteopunctatus</tp:taxon-name-part></tp:taxon-name></italic>. This is consistent with the highly variable color within many other <italic><tp:taxon-name><tp:taxon-name-part taxon-name-part-type="genus" reg="Cantharellus">Cantharellus</tp:taxon-name-part></tp:taxon-name></italic> species (<xref ref-type="bibr" rid="B32">Olariaga et al. 2015</xref>, <xref ref-type="bibr" rid="B13">Buyck et al. 2016e</xref>). For <italic><tp:taxon-name><tp:taxon-name-part taxon-name-part-type="genus" reg="Cantharellus">C.</tp:taxon-name-part><tp:taxon-name-part taxon-name-part-type="species" reg="densifolius">densifolius</tp:taxon-name-part></tp:taxon-name></italic>, the general color of the pileus also depends on the degree of yellowing of the context underneath the disrupted surface tomentum, which can vary between or within individual basidiomata.</p><p>The form of the hyphal extremities composing the pileal tomentum is very similar to that of various other squamulose species in subg. <tp:taxon-name><tp:taxon-name-part taxon-name-part-type="genus" reg="Rubrinus">Rubrinus</tp:taxon-name-part><tp:taxon-name-part taxon-name-part-type="infraspecific-rank">sect.</tp:taxon-name-part><tp:taxon-name-part taxon-name-part-type="section" reg="Isabellinus">Isabellinus</tp:taxon-name-part></tp:taxon-name> Eyssart. &amp; Buyck, in particular those of the African <italic><tp:taxon-name><tp:taxon-name-part taxon-name-part-type="genus" reg="Cantharellus">C.</tp:taxon-name-part><tp:taxon-name-part taxon-name-part-type="species" reg="tanzanicus">tanzanicus</tp:taxon-name-part></tp:taxon-name></italic> Buyck &amp; V. Hofst. (<xref ref-type="bibr" rid="B6">Buyck et al. 2013</xref>) and the Malagasy <italic><tp:taxon-name><tp:taxon-name-part taxon-name-part-type="genus" reg="Cantharellus">C.</tp:taxon-name-part><tp:taxon-name-part taxon-name-part-type="species" reg="eucalyptorum">eucalyptorum</tp:taxon-name-part></tp:taxon-name></italic> Buyck &amp; V. Hofst. and <italic><tp:taxon-name><tp:taxon-name-part taxon-name-part-type="genus" reg="Cantharellus">C.</tp:taxon-name-part><tp:taxon-name-part taxon-name-part-type="species" reg="tricolor">tricolor</tp:taxon-name-part></tp:taxon-name></italic> Buyck &amp; V. Hofst., the latter two species being associates of introduced eucalypts (<xref ref-type="bibr" rid="B28">Liu et al. 2015</xref>). The differences in habitat and basidiospore size allow differentiation of <italic><tp:taxon-name><tp:taxon-name-part taxon-name-part-type="genus" reg="Cantharellus">C.</tp:taxon-name-part><tp:taxon-name-part taxon-name-part-type="species" reg="densifolius">densifolius</tp:taxon-name-part></tp:taxon-name></italic> from these species.</p><p><italic><tp:taxon-name><tp:taxon-name-part taxon-name-part-type="genus" reg="Cantharellus">Cantharellus</tp:taxon-name-part><tp:taxon-name-part taxon-name-part-type="species" reg="densifolius">densifolius</tp:taxon-name-part></tp:taxon-name></italic> has repeatedly been reported from the surrounding woodland area in Africa (e.g. <xref ref-type="bibr" rid="B26">Heinemann 1966</xref>, <xref ref-type="bibr" rid="B3">Buyck 1994</xref>, <xref ref-type="bibr" rid="B5">Buyck et al. 2000</xref>, <xref ref-type="bibr" rid="B23">Härkönen et al. 2015</xref>). Our sequence data have now indicated that such woodland specimens merit recognition as independent species. For example, the morphologically similar <italic><tp:taxon-name><tp:taxon-name-part taxon-name-part-type="genus" reg="Cantharellus">C.</tp:taxon-name-part><tp:taxon-name-part taxon-name-part-type="species" reg="densilamellatus">densilamellatus</tp:taxon-name-part></tp:taxon-name></italic> sp. nov. described below is unrelated to <italic><tp:taxon-name><tp:taxon-name-part taxon-name-part-type="genus" reg="Cantharellus">C.</tp:taxon-name-part><tp:taxon-name-part taxon-name-part-type="species" reg="densifolius">densifolius</tp:taxon-name-part></tp:taxon-name></italic> but resolved as sister to <italic><tp:taxon-name><tp:taxon-name-part taxon-name-part-type="genus" reg="Cantharellus">C.</tp:taxon-name-part><tp:taxon-name-part taxon-name-part-type="species" reg="luteopunctatus">luteopunctatus</tp:taxon-name-part></tp:taxon-name></italic> (Fig. <xref ref-type="fig" rid="F1">1</xref>).</p><table-wrap id="T1" position="float" orientation="portrait"><label>Table 1.</label><caption><p>Comparison of basidiospore measurements for the discussed species.</p></caption><table id="TID0E44BG" rules="all"><tbody><tr><td rowspan="1" colspan="4">
                      <italic><tp:taxon-name>
                          <tp:taxon-name-part taxon-name-part-type="genus" reg="Cantharellus">C.</tp:taxon-name-part>
                          <tp:taxon-name-part taxon-name-part-type="species" reg="densifolius">densifolius</tp:taxon-name-part>
                        </tp:taxon-name></italic>
                    </td></tr><tr><td rowspan="1" colspan="1">Holotype (<xref ref-type="bibr" rid="B24">Heinemann 1958</xref>):</td><td rowspan="1" colspan="1">5.6–7</td><td rowspan="1" colspan="1">3.7–4.5 µm</td><td rowspan="1" colspan="1"/></tr><tr><td rowspan="1" colspan="1">Holotype (<xref ref-type="bibr" rid="B21">Eyssartier 2001</xref>):</td><td rowspan="1" colspan="1">5.5–<bold>6.37</bold>–7</td><td rowspan="1" colspan="1">3.5–<bold>4.06</bold>–4.5</td><td rowspan="1" colspan="1">1.3–<bold>1.57</bold>–1.8</td></tr><tr><td rowspan="1" colspan="1">Epitype:</td><td rowspan="1" colspan="1">(5.8–)6.0–<bold>6.46</bold>–6.9(–7.1)</td><td rowspan="1" colspan="1">(3.5–)3.8–<bold>4.19</bold>–4.6(–5.0)</td><td rowspan="1" colspan="1">(1.3–)1.4–<bold>1.55</bold>–1.7(–1.8)</td></tr><tr><td rowspan="1" colspan="1">Buyck 16.137</td><td rowspan="1" colspan="1">(5.4–)5.5–<bold>5.78</bold>–6.1(–6.5)</td><td rowspan="1" colspan="1">(3.5–)3.9–<bold>4.14</bold>–1.5(–1.6)</td><td rowspan="1" colspan="1">(1.2–)1.3–<bold>1.40</bold>–1.5(–1.6)</td></tr><tr><td rowspan="1" colspan="1">Buyck 16.081</td><td rowspan="1" colspan="1">(4.8–)5.4–<bold>5.78</bold>–6.1(–6.2)</td><td rowspan="1" colspan="1">(3.5–)3.8–<bold>4.02</bold>–1.5(–1.7)</td><td rowspan="1" colspan="1">(1.2–)1.3–<bold>1.44</bold>–1.5(–1.6)</td></tr><tr><td rowspan="1" colspan="4">
                      <italic><tp:taxon-name>
                          <tp:taxon-name-part taxon-name-part-type="genus" reg="Cantharellus">C.</tp:taxon-name-part>
                          <tp:taxon-name-part taxon-name-part-type="species" reg="tomentosoides">tomentosoides</tp:taxon-name-part>
                        </tp:taxon-name></italic>
                    </td></tr><tr><td rowspan="1" colspan="1">Holotype</td><td rowspan="1" colspan="1">(5.8–)6.0–<bold>6.36</bold>–6.7(–7.1)</td><td rowspan="1" colspan="1">(3.9–)4.0–<bold>4.27</bold>–4.5(–5.0)</td><td rowspan="1" colspan="1">(1.3–)1.4–<bold>1.49</bold>–1.6(–1.7)</td></tr><tr><td rowspan="1" colspan="4">
                      <italic><tp:taxon-name>
                          <tp:taxon-name-part taxon-name-part-type="genus" reg="Cantharellus">C.</tp:taxon-name-part>
                          <tp:taxon-name-part taxon-name-part-type="species" reg="densilamellatus">densilamellatus</tp:taxon-name-part>
                        </tp:taxon-name></italic>
                    </td></tr><tr><td rowspan="1" colspan="1">Holotype:</td><td rowspan="1" colspan="1">6.7–<bold>7.05</bold>–7.4(7.9)</td><td rowspan="1" colspan="1">(3.3)3.4–<bold>3.65</bold>–3.9(4.0)</td><td rowspan="1" colspan="1">(1.7)1.8–<bold>1.94</bold>–2.1(2.3)</td></tr><tr><td rowspan="1" colspan="4">
                      <italic><tp:taxon-name>
                          <tp:taxon-name-part taxon-name-part-type="genus" reg="Cantharellus">C.</tp:taxon-name-part>
                          <tp:taxon-name-part taxon-name-part-type="species" reg="luteopunctatus">luteopunctatus</tp:taxon-name-part>
                        </tp:taxon-name></italic>
                    </td></tr><tr><td rowspan="1" colspan="1">Holotype (<xref ref-type="bibr" rid="B24">Heinemann 1958</xref>):</td><td rowspan="1" colspan="1">4.9–6.0 (7.5)</td><td rowspan="1" colspan="1">3.8–4.6 (5) μm</td><td rowspan="1" colspan="1"/></tr><tr><td rowspan="1" colspan="1">Holotype (<xref ref-type="bibr" rid="B21">Eyssartier 2001</xref>):</td><td rowspan="1" colspan="1">5–<bold>5.97</bold>–7</td><td rowspan="1" colspan="1">3.5–<bold>4.19</bold>–5</td><td rowspan="1" colspan="1">1.2–<bold>1.42</bold>–1.6</td></tr><tr><td rowspan="1" colspan="1">Epitype / Henkel 10285</td><td rowspan="1" colspan="1">(5.4–)5.7–<bold>6.04</bold>–6.4(–7.1)</td><td rowspan="1" colspan="1">(3.9–)4.0–<bold>4.29</bold>–4.6(–5.0)</td><td rowspan="1" colspan="1">(1.2–)1.3–<bold>1.41</bold>–1.5(–1.8)</td></tr><tr><td rowspan="1" colspan="1">Henkel 10442:</td><td rowspan="1" colspan="1">(5.4–)5.4–<bold>5.94</bold>–6.5(–7.3)</td><td rowspan="1" colspan="1">(4.1–)4.2–<bold>4.33</bold>–4.5(–4.8)</td><td rowspan="1" colspan="1">(1.2–)1.3–<bold>1.37</bold>–1.5</td></tr></tbody></table></table-wrap></tp:treatment-sec><tp:treatment-sec><!--Section generated to contain objects referenced in tp:taxon-treatment.--><fig id="F1" position="float" orientation="portrait"><label>Figure 1.</label><caption><p>Most likely tree obtained by analysis of the 91 <italic>tef</italic>-1 sequence dataset. Species names are preceded by their extraction number (see <xref ref-type="bibr" rid="B7">Buyck et al. 2014</xref> for corresponding vouchers) and followed by the corresponding GenBank deposit number. Branches that received significant ML bootstrap support are in bold with ML-bs associated values indicated above the branches. Newly produced sequences are in blue and discussed species are in bold.</p></caption><graphic xmlns:xlink="http://www.w3.org/1999/xlink" xlink:href="mycokeys-49-049-g001.jpg" position="float" orientation="portrait" xlink:type="simple" id="oo_277885.jpg"/></fig></tp:treatment-sec><ref-list><ref id="B25"><mixed-citation xmlns:xlink="http://www.w3.org/1999/xlink" xlink:type="simple"><person-group><name name-style="western"><surname>Heinemann</surname><given-names>P</given-names></name></person-group> (<year>1959</year>) <article-title>Cantharellineae.</article-title><source>Flore iconographique des champignons du Congo</source><volume>8</volume>: <fpage>153</fpage>–<lpage>165</lpage>. [pl. 26–28]</mixed-citation></ref><ref id="B24"><mixed-citation xmlns:xlink="http://www.w3.org/1999/xlink" xlink:type="simple"><person-group><name name-style="western"><surname>Heinemann</surname><given-names>P</given-names></name></person-group> (<year>1958</year>) <article-title>Champignons récoltés au Congo Belge par Madame Goossens-Fontana. III. Cantharellineae.</article-title><source>Bulletin du jardin botanique de l’État Bruxelles</source><volume>28</volume>: <fpage>385</fpage>–<lpage>438</lpage>. <ext-link xlink:type="simple" ext-link-type="doi" xlink:href="10.2307/3667153">https://doi.org/10.2307/3667153</ext-link></mixed-citation></ref><ref id="B21"><mixed-citation xmlns:xlink="http://www.w3.org/1999/xlink" xlink:type="simple"><person-group><name name-style="western"><surname>Eyssartier</surname><given-names>G</given-names></name></person-group> (<year>2001</year>) <source>Vers une monographie du genre <italic><tp:taxon-name><tp:taxon-name-part taxon-name-part-type="genus">Cantharellus</tp:taxon-name-part></tp:taxon-name></italic> Adans.: Fr.</source><publisher-name>Dissertation</publisher-name>, <publisher-loc>National Natural History Museum Paris</publisher-loc>, <size units="page">259 pp</size>.</mixed-citation></ref><ref id="B9"><mixed-citation xmlns:xlink="http://www.w3.org/1999/xlink" xlink:type="simple"><person-group><name name-style="western"><surname>Buyck</surname><given-names>B</given-names></name><name name-style="western"><surname>De Crop</surname><given-names>E</given-names></name><name name-style="western"><surname>Verbeken</surname><given-names>A</given-names></name><name name-style="western"><surname>Hofstetter</surname><given-names>V</given-names></name></person-group> (<year>2016a</year>) <article-title>Untangling the Central African <tp:taxon-name><tp:taxon-name-part taxon-name-part-type="genus">Cantharellus</tp:taxon-name-part><tp:taxon-name-part taxon-name-part-type="infraspecific-rank">sect.</tp:taxon-name-part><tp:taxon-name-part taxon-name-part-type="section">Tenues</tp:taxon-name-part></tp:taxon-name>: <italic><tp:taxon-name><tp:taxon-name-part taxon-name-part-type="genus">Cantharellus</tp:taxon-name-part><tp:taxon-name-part taxon-name-part-type="species">minutissimus</tp:taxon-name-part></tp:taxon-name></italic> sp.nov. and epitypification of <italic><tp:taxon-name><tp:taxon-name-part taxon-name-part-type="genus">Cantharellus</tp:taxon-name-part><tp:taxon-name-part taxon-name-part-type="species">alboroseus</tp:taxon-name-part></tp:taxon-name></italic>.</article-title><source>Cryptogamie Mycologie</source><volume>37</volume>: <fpage>329</fpage>–<lpage>343</lpage>. <ext-link xlink:type="simple" ext-link-type="doi" xlink:href="10.7872/crym/v37.iss3.2016.329">https://doi.org/10.7872/crym/v37.iss3.2016.329</ext-link></mixed-citation></ref><ref id="B32"><mixed-citation xmlns:xlink="http://www.w3.org/1999/xlink" xlink:type="simple"><person-group><name name-style="western"><surname>Olariaga</surname><given-names>I</given-names></name><name name-style="western"><surname>Buyck</surname><given-names>B</given-names></name><name name-style="western"><surname>Esteve-Raventos</surname><given-names>F</given-names></name><name name-style="western"><surname>Hofstetter</surname><given-names>V</given-names></name><name name-style="western"><surname>Manjon</surname><given-names>JL</given-names></name><name name-style="western"><surname>Moreno</surname><given-names>G</given-names></name><name name-style="western"><surname>Salcedo</surname><given-names>I</given-names></name></person-group> (<year>2015</year>) Assessing the taxonomic identity of white and orange specimens of <italic><tp:taxon-name><tp:taxon-name-part taxon-name-part-type="genus">Cantharellus</tp:taxon-name-part></tp:taxon-name></italic>: occasional colour variants or independent species? Cryptogamie Mycologie 36: 287–300. <ext-link xlink:type="simple" ext-link-type="doi" xlink:href="10.7872/crym/v36.iss3.2015.287">https://doi.org/10.7872/crym/v36.iss3.2015.287</ext-link></mixed-citation></ref><ref id="B13"><mixed-citation xmlns:xlink="http://www.w3.org/1999/xlink" xlink:type="simple"><person-group><name name-style="western"><surname>Buyck</surname><given-names>B</given-names></name><name name-style="western"><surname>Olariaga</surname><given-names>I</given-names></name><name name-style="western"><surname>Justice</surname><given-names>J</given-names></name><name name-style="western"><surname>Lewis</surname><given-names>DP</given-names></name><name name-style="western"><surname>Roody</surname><given-names>W</given-names></name><name name-style="western"><surname>Hofstetter</surname><given-names>V</given-names></name></person-group> (<year>2016e</year>) <article-title>The dilemma of species recognition in the field when sequence data are not in phase with phenotypic variability.</article-title><source>Cryptogamie Mycologie</source><volume>37</volume>: <fpage>367</fpage>–<lpage>389</lpage>. <ext-link xlink:type="simple" ext-link-type="doi" xlink:href="10.7872/crym/v37.iss3.2016.367">https://doi.org/10.7872/crym/v37.iss3.2016.367</ext-link></mixed-citation></ref><ref id="B6"><mixed-citation xmlns:xlink="http://www.w3.org/1999/xlink" xlink:type="simple"><person-group><name name-style="western"><surname>Buyck</surname><given-names>B</given-names></name><name name-style="western"><surname>Kauff</surname><given-names>F</given-names></name><name name-style="western"><surname>Cruaud</surname><given-names>C</given-names></name><name name-style="western"><surname>Hofstetter</surname><given-names>V</given-names></name></person-group> (<year>2013</year>) <article-title>Molecular evidence for novel <italic><tp:taxon-name><tp:taxon-name-part taxon-name-part-type="genus">Cantharellus</tp:taxon-name-part></tp:taxon-name></italic> (<tp:taxon-name><tp:taxon-name-part taxon-name-part-type="order">Cantharellales</tp:taxon-name-part></tp:taxon-name><tp:taxon-name><tp:taxon-name-part taxon-name-part-type="phylum">Basidiomycota</tp:taxon-name-part></tp:taxon-name>) from tropical African miombo woodland and a key to all tropical African chanterelles.</article-title><source>Fungal Diversity</source><volume>58</volume>: <fpage>281</fpage>–<lpage>298</lpage>. <ext-link xlink:type="simple" ext-link-type="doi" xlink:href="10.1007/s13225-012-0215-4">https://doi.org/10.1007/s13225-012-0215-4</ext-link></mixed-citation></ref><ref id="B28"><mixed-citation xmlns:xlink="http://www.w3.org/1999/xlink" xlink:type="simple"><person-group><name name-style="western"><surname>Liu</surname><given-names>JK</given-names></name><name name-style="western"><surname>Hyde</surname><given-names>KD</given-names></name><name name-style="western"><surname>Jones</surname><given-names>EBG</given-names></name><name name-style="western"><surname>Ariyawansa</surname><given-names>HA</given-names></name><name name-style="western"><surname>Bhat</surname><given-names>DJ</given-names></name><name name-style="western"><surname>Boonmee</surname><given-names>S</given-names></name><name name-style="western"><surname>Maharachchikumbura</surname><given-names>SSN</given-names></name><name name-style="western"><surname>McKenzie</surname><given-names>EHC</given-names></name><name name-style="western"><surname>Phookamsak</surname><given-names>R</given-names></name><name name-style="western"><surname>Phukhamsakda</surname><given-names>C</given-names></name><name name-style="western"><surname>Shenoy</surname><given-names>BD</given-names></name><name name-style="western"><surname>Abdel-Wahab</surname><given-names>MA</given-names></name><name name-style="western"><surname>Buyck</surname><given-names>B</given-names></name><name name-style="western"><surname>Chen</surname><given-names>J</given-names></name><name name-style="western"><surname>Chethana</surname><given-names>KWT</given-names></name><name name-style="western"><surname>Singtripop</surname><given-names>C</given-names></name><name name-style="western"><surname>Dai</surname><given-names>DQ</given-names></name><name name-style="western"><surname>Dai</surname><given-names>YC</given-names></name><name name-style="western"><surname>Daranagama</surname><given-names>DA</given-names></name><name name-style="western"><surname>Dissanayake</surname><given-names>AJ</given-names></name><name name-style="western"><surname>Doliom</surname><given-names>M</given-names></name><name name-style="western"><surname>D’souza</surname><given-names>MJ</given-names></name><name name-style="western"><surname>Fan</surname><given-names>XL</given-names></name><name name-style="western"><surname>Goonasekara</surname><given-names>ID</given-names></name><name name-style="western"><surname>Hirayama</surname><given-names>K</given-names></name><name name-style="western"><surname>Hongsanan</surname><given-names>S</given-names></name><name name-style="western"><surname>Jayasiri</surname><given-names>SC</given-names></name><name name-style="western"><surname>Jayawardena</surname><given-names>RS</given-names></name><name name-style="western"><surname>Karunarathna</surname><given-names>SC</given-names></name><name name-style="western"><surname>Li</surname><given-names>WJ</given-names></name><name name-style="western"><surname>Mapook</surname><given-names>A</given-names></name><name name-style="western"><surname>Norphanphoun</surname><given-names>C</given-names></name><name name-style="western"><surname>Pang</surname><given-names>KL</given-names></name><name name-style="western"><surname>Perera</surname><given-names>RH</given-names></name><name name-style="western"><surname>Peršoh</surname><given-names>D</given-names></name><name name-style="western"><surname>Pinruan</surname><given-names>U</given-names></name><name name-style="western"><surname>Senanayake</surname><given-names>IC</given-names></name><name name-style="western"><surname>Somrithipol</surname><given-names>S</given-names></name><name name-style="western"><surname>Suetrong</surname><given-names>S</given-names></name><name name-style="western"><surname>Tanaka</surname><given-names>K</given-names></name><name name-style="western"><surname>Thambugala</surname><given-names>KM</given-names></name><name name-style="western"><surname>Tian</surname><given-names>Q</given-names></name><name name-style="western"><surname>Tibpromma</surname><given-names>S</given-names></name><name name-style="western"><surname>Udayanga</surname><given-names>D</given-names></name><name name-style="western"><surname>Wijayawardene</surname><given-names>NN</given-names></name><name name-style="western"><surname>Wanasinghe</surname><given-names>D</given-names></name><name name-style="western"><surname>Wisitrassameewong</surname><given-names>K</given-names></name><name name-style="western"><surname>Zeng</surname><given-names>XY</given-names></name><name name-style="western"><surname>Abdel-Aziz</surname><given-names>FA</given-names></name><name name-style="western"><surname>Adamčík</surname><given-names>S</given-names></name><name name-style="western"><surname>Bahkali</surname><given-names>AH</given-names></name><name name-style="western"><surname>Boonyuen</surname><given-names>N</given-names></name><name name-style="western"><surname>Bulgakov</surname><given-names>T</given-names></name><name name-style="western"><surname>Callac</surname><given-names>P</given-names></name><name name-style="western"><surname>Chomnunti</surname><given-names>P</given-names></name><name name-style="western"><surname>Greiner</surname><given-names>K</given-names></name><name name-style="western"><surname>Hashimoto</surname><given-names>A</given-names></name><name name-style="western"><surname>Hofstetter</surname><given-names>V</given-names></name><name name-style="western"><surname>Kang</surname><given-names>JC</given-names></name><name name-style="western"><surname>Lewis</surname><given-names>DP</given-names></name><name name-style="western"><surname>Li</surname><given-names>XH</given-names></name><name name-style="western"><surname>Liu</surname><given-names>ZY</given-names></name><name name-style="western"><surname>Liu</surname><given-names>ZY</given-names></name><name name-style="western"><surname>Matumura</surname><given-names>M</given-names></name><name name-style="western"><surname>Mortimer</surname><given-names>PE</given-names></name><name name-style="western"><surname>Rambold</surname><given-names>R</given-names></name><name name-style="western"><surname>Randrianjohany</surname><given-names>E</given-names></name><name name-style="western"><surname>Sato</surname><given-names>G</given-names></name><name name-style="western"><surname>Indrasutdhi</surname><given-names>VS</given-names></name><name name-style="western"><surname>Tian</surname><given-names>CM</given-names></name><name name-style="western"><surname>Verbeken</surname><given-names>A</given-names></name><name name-style="western"><surname>Brackel</surname><given-names>W</given-names></name><name name-style="western"><surname>Wang</surname><given-names>Y</given-names></name><name name-style="western"><surname>Wen</surname><given-names>TC</given-names></name><name name-style="western"><surname>Xu</surname><given-names>JC</given-names></name><name name-style="western"><surname>Yan</surname><given-names>JY</given-names></name><name name-style="western"><surname>Zhao</surname><given-names>RL</given-names></name><name name-style="western"><surname>Camporesi</surname><given-names>E</given-names></name></person-group> (<year>2015</year>) <article-title>Fungal Diversity Notes 1–100: Taxonomic and phylogenetic contributions to fungal species.</article-title><source>Fungal Diversity</source><volume>72</volume>: <fpage>1</fpage>–<lpage>197</lpage>. <ext-link xlink:type="simple" ext-link-type="doi" xlink:href="10.1007/s13225-015-0324-y">https://doi.org/10.1007/s13225-015-0324-y</ext-link></mixed-citation></ref><ref id="B26"><mixed-citation xmlns:xlink="http://www.w3.org/1999/xlink" xlink:type="simple"><person-group><name name-style="western"><surname>Heinemann</surname><given-names>P</given-names></name></person-group> (<year>1966</year>) <article-title>Cantharellineae du Katanga.</article-title><source>Bulletin du jardin botanique de l’État Bruxelles</source><volume>36</volume>: <fpage>365</fpage>–<lpage>352</lpage>. <ext-link xlink:type="simple" ext-link-type="doi" xlink:href="10.2307/3667194">https://doi.org/10.2307/3667194</ext-link></mixed-citation></ref><ref id="B3"><mixed-citation xmlns:xlink="http://www.w3.org/1999/xlink" xlink:type="simple"><person-group><name name-style="western"><surname>Buyck</surname><given-names>B</given-names></name></person-group> (<year>1994</year>) Ubwoba: les champignons comestibles de l’ouest du Burundi. Publications Agricoles 34: 1–123, Admin Gén Coop Dévelopm., Bruxelles.</mixed-citation></ref><ref id="B5"><mixed-citation xmlns:xlink="http://www.w3.org/1999/xlink" xlink:type="simple"><person-group><name name-style="western"><surname>Buyck</surname><given-names>B</given-names></name><name name-style="western"><surname>Eyssartier</surname><given-names>G</given-names></name><name name-style="western"><surname>Kivaisi</surname><given-names>A</given-names></name></person-group> (<year>2000</year>) <article-title>Addition to the inventory of the genus <italic><tp:taxon-name><tp:taxon-name-part taxon-name-part-type="genus">Cantharellus</tp:taxon-name-part></tp:taxon-name></italic> (<tp:taxon-name><tp:taxon-name-part taxon-name-part-type="phylum">Basidiomycotina</tp:taxon-name-part></tp:taxon-name>, <tp:taxon-name><tp:taxon-name-part taxon-name-part-type="family">Cantharellaceae</tp:taxon-name-part></tp:taxon-name>) in Tanzania.</article-title><source>Nova Hedwigia</source><volume>71</volume>: <fpage>491</fpage>–<lpage>502</lpage>.</mixed-citation></ref><ref id="B23"><mixed-citation xmlns:xlink="http://www.w3.org/1999/xlink" xlink:type="simple"><person-group><name name-style="western"><surname>Härkönen</surname><given-names>M</given-names></name><name name-style="western"><surname>Niemelä</surname><given-names>T</given-names></name><name name-style="western"><surname>Mbindo</surname><given-names>K</given-names></name><name name-style="western"><surname>Kotiranta</surname><given-names>H</given-names></name><name name-style="western"><surname>Piearce</surname><given-names>G</given-names></name></person-group> (<year>2015</year>) Zambian mushrooms and mycology. Norrlinia 29: 1–208. Finnish Museum of Natural History, Helsinki, pl. 1–276.</mixed-citation></ref><ref id="B7"><mixed-citation xmlns:xlink="http://www.w3.org/1999/xlink" xlink:type="simple"><person-group><name name-style="western"><surname>Buyck</surname><given-names>B</given-names></name><name name-style="western"><surname>Kauff</surname><given-names>F</given-names></name><name name-style="western"><surname>Eyssartier</surname><given-names>G</given-names></name><name name-style="western"><surname>Couloux</surname><given-names>A</given-names></name><name name-style="western"><surname>Hofstetter</surname><given-names>V</given-names></name></person-group> (<year>2014</year>) <article-title>A multilocus phylogeny for worldwide <italic><tp:taxon-name><tp:taxon-name-part taxon-name-part-type="genus">Cantharellus</tp:taxon-name-part></tp:taxon-name></italic> (<tp:taxon-name><tp:taxon-name-part taxon-name-part-type="order">Cantharellales</tp:taxon-name-part></tp:taxon-name><tp:taxon-name><tp:taxon-name-part taxon-name-part-type="subclass">Agaricomycetidae</tp:taxon-name-part></tp:taxon-name>).</article-title><source>Fungal Diversity</source><volume>64</volume>: <fpage>101</fpage>–<lpage>121</lpage>. <ext-link xlink:type="simple" ext-link-type="doi" xlink:href="10.1007/s13225-013-0272-3">https://doi.org/10.1007/s13225-013-0272-3</ext-link></mixed-citation></ref></ref-list></tp:taxon-treatment>
