# Supplementary material for: Epitypification of the Central African Cantharellusdensifolius and C.luteopunctatus allows for the recognition of two additional species
Source: MycoKeys. 2019 Mar 27;49:49–72. doi: 10.3897/mycokeys.49.32034 (PMC6477822; doi:10.3897/mycokeys.49.32034)
Supplement: XML Treatment for Cantharellus luteopunctatus [file mycokeys.49.32034-treatment2.xml]

<!DOCTYPE tp:taxon-treatment
  PUBLIC "-//TaxonX//DTD Taxonomic Treatment Publishing DTD v0 20100105//EN" "tax-treatment-NSO.dtd">
<tp:taxon-treatment xmlns:tp="http://www.plazi.org/taxpub"><tp:treatment-meta><kwd-group><label>Taxon classification</label><kwd><named-content xmlns:xlink="http://www.w3.org/1999/xlink" content-type="kingdom">Fungi</named-content></kwd><kwd><named-content xmlns:xlink="http://www.w3.org/1999/xlink" content-type="order">Scleractinia</named-content></kwd><kwd><named-content xmlns:xlink="http://www.w3.org/1999/xlink" content-type="family">Fungiidae</named-content></kwd></kwd-group><mixed-citation publication-type="journal"><person-group><name><surname>Buyck</surname><given-names>Bart</given-names></name><name><surname>W. Henkel</surname><given-names>Terry</given-names></name><name><surname>Hofstetter</surname><given-names>Valérie</given-names></name></person-group><article-title>Epitypification of the Central African <italic><tp:taxon-name><tp:taxon-name-part taxon-name-part-type="genus" reg="Cantharellus">Cantharellus</tp:taxon-name-part><tp:taxon-name-part taxon-name-part-type="species" reg="densifolius">densifolius</tp:taxon-name-part></tp:taxon-name></italic> and <italic><tp:taxon-name><tp:taxon-name-part taxon-name-part-type="genus" reg="Cantharellus">C.</tp:taxon-name-part><tp:taxon-name-part taxon-name-part-type="species" reg="luteopunctatus">luteopunctatus</tp:taxon-name-part></tp:taxon-name></italic> allows for the recognition of two additional species</article-title><source>MycoKeys</source><day>27</day><month>3</month><year>2019</year><volume>49</volume><fpage>49</fpage><lpage>72</lpage><pub-id pub-id-type="doi">10.3897/mycokeys.49.32034</pub-id></mixed-citation></tp:treatment-meta><tp:nomenclature><tp:taxon-name>
              <tp:taxon-name-part taxon-name-part-type="genus" reg="Cantharellus">Cantharellus</tp:taxon-name-part>
              <tp:taxon-name-part taxon-name-part-type="species" reg="luteopunctatus">luteopunctatus</tp:taxon-name-part>
            </tp:taxon-name><tp:taxon-authority>(Beeli) Heinem. Bull. Jard. bot. État Brux. 28(4): 415. 1958.</tp:taxon-authority><xref ref-type="fig" rid="F4">Figs 4</xref><xref ref-type="fig" rid="F5">, 5</xref><xref ref-type="fig" rid="F6">, 6</xref></tp:nomenclature><tp:treatment-sec sec-type="Basionym" id="SECID0EHAAG"><title>Basionym.</title><p><italic><tp:taxon-name><tp:taxon-name-part taxon-name-part-type="genus" reg="Lentinus">Lentinus</tp:taxon-name-part><tp:taxon-name-part taxon-name-part-type="species" reg="luteopunctatus">luteopunctatus</tp:taxon-name-part></tp:taxon-name></italic> Beeli, Bull. Soc Roy Bot Belge 60: 160. 1928.</p></tp:treatment-sec><tp:treatment-sec sec-type="Original diagnosis" id="SECID0EYAAG"><title>Original diagnosis.</title><p>“<italic>Pileo carnoso-coriaceo, centro depresso, margine incurvato, luteo; furfuraceo brunneo, 3,5–4 cm. lato; stipite cylindrico-solido, glabro, concolori, 3 × 0,5–0,7 cm, lamellis deccurentibus, luteis; sporis ovoideis 5–6 × 3,5–4 μm, carne lutea.</italic>”</p></tp:treatment-sec><tp:treatment-sec sec-type="Holotype" id="SECID0EABAG"><title>Holotype.</title><p>DEMOCRATIC REPUBLIC OF CONGO. Central forest district, near Djongo-Akula, dispersed on the soil of the dry <italic><tp:taxon-name><tp:taxon-name-part taxon-name-part-type="genus" reg="Gilbertiodendron">Gilbertiodendron</tp:taxon-name-part><tp:taxon-name-part taxon-name-part-type="species" reg="dewevrei">dewevrei</tp:taxon-name-part></tp:taxon-name></italic> forest, Dec. 1925, Mme. Goossens-Fontana 502 (BR).</p></tp:treatment-sec><tp:treatment-sec sec-type="Iconography" id="SECID0ERBAG"><title>Iconography.</title><p><xref ref-type="bibr" rid="B24">HEINEMANN (1958</xref>, fig. 47; 1959, pl. XXVI, fig. 6).</p></tp:treatment-sec><tp:treatment-sec sec-type="description" id="SECID0E2BAG"><title>Original description.</title><p>(freely translated from French) “Pileus rather thick, 49 mm diam., soon depressed, concave with rounded, then straight margin, bright lemon yellow, punctuated – particularly in the center – with minute brownish squamules. Stipe 30 × 6 mm, [30–50 × 5–11 mm], cylindrical, solid inside, yellow, finally rusty, faintly covered from brownish scales. Gills very crowded, deeply decurrent, very narrow, 0.5–11 mm wide (sic!), yellow, irregularly forked, interconnected by rather abundant transversal anastomoses. Context firm, bright yellow, more orangish near the stipe base. Taste strong, bitter. Spore print white. Exsiccatum orangish brown-ochre.</p><p>Spores hyaline, shortly ellipsoid, 4.9–6.0 (7.5) × 3.8–4.6 (5) μm, granular inside, thin-walled, not amyloid, with a small apiculus. Basidia narrowly clavate, 30–40 × 6.7–9.5 μm, 4-spored, perhaps sometimes 6-spored. Hymenium not or only slightly accrescent. Subhymenium narrow. Pseudoparenchyma composed of very long and slender elements, mixed with some oleiferous hyphae that do not color in Congo Red. Pileipellis undifferentiated; squamules formed of hyphae united in bundles made up of yellowish to pinkish cells; terminal cells lanceolate or clavate, 6–13 μm diam. Hyphae not amyloid.”</p><fig id="F4" position="float" orientation="portrait"><label>Figure 4.</label><caption><p><italic><tp:taxon-name><tp:taxon-name-part taxon-name-part-type="genus" reg="Cantharellus">Cantharellus</tp:taxon-name-part><tp:taxon-name-part taxon-name-part-type="species" reg="luteopunctatus">luteopunctatus</tp:taxon-name-part></tp:taxon-name></italic>. <bold>a</bold> Field habit of the epitype (TH 10285) <bold>b</bold> details of younger basidiomata from specimen TH 9921, showing the gradual color change of the pileus going from pinkish brown in youngest stages to pale yellow in older stages because of the less dense squamulae; similar squamulae are present on the stipe surface. Composition based on photos by Terry Henkel and Todd Elliott <bold>c</bold> original watercolor of the holotype by Mme. Goossens-Fontana from <xref ref-type="bibr" rid="B25">Heinemann (1959)</xref>, reproduced with the permission of Botanic Garden Meise, Belgium.</p></caption><graphic xmlns:xlink="http://www.w3.org/1999/xlink" xlink:href="mycokeys-49-049-g004.jpg" position="float" orientation="portrait" xlink:type="simple" id="oo_277888.jpg"/></fig><fig id="F5" position="float" orientation="portrait"><label>Figure 5.</label><caption><p><italic><tp:taxon-name><tp:taxon-name-part taxon-name-part-type="genus" reg="Cantharellus">Cantharellus</tp:taxon-name-part><tp:taxon-name-part taxon-name-part-type="species" reg="luteopunctatus">luteopunctatus</tp:taxon-name-part></tp:taxon-name></italic> (TH 10442). <bold>a</bold> Field habit of a collection that is more intensely yellow with distinctly yellowing context <bold>b</bold> detail of the hymenophore showing the crowded, thin and strongly anastomosing gill folds. Based on photos by Noah Siegel.</p></caption><graphic xmlns:xlink="http://www.w3.org/1999/xlink" xlink:href="mycokeys-49-049-g005.jpg" position="float" orientation="portrait" xlink:type="simple" id="oo_277889.jpg"/></fig><fig id="F6" position="float" orientation="portrait"><label>Figure 6.</label><caption><p><italic><tp:taxon-name><tp:taxon-name-part taxon-name-part-type="genus" reg="Cantharellus">Cantharellus</tp:taxon-name-part><tp:taxon-name-part taxon-name-part-type="species" reg="luteopunctatus">luteopunctatus</tp:taxon-name-part></tp:taxon-name></italic>. Microscopic features: <bold>a</bold> basidiospores <bold>b</bold> basidia and basidiola <bold>c</bold> detail of part of a squamula showing the terminal, thin- to slightly thick-walled hyphal extremities overlying the pileipellis. Scale bar: 10 µm but only 5 µm for basidiospores. Drawings: B. Buyck.</p></caption><graphic xmlns:xlink="http://www.w3.org/1999/xlink" xlink:href="mycokeys-49-049-g006.jpg" position="float" orientation="portrait" xlink:type="simple" id="oo_277890.jpg"/></fig></tp:treatment-sec><tp:treatment-sec sec-type="description" id="SECID0E4EAG"><title>Description of the epitype.</title><p><italic>Basidiomata</italic> scattered to occasionally caespitose. <italic>Pileus</italic> up to 65(–75) mm diam., initially broadly convex with shallow depression, extending outward and upward with age, becoming increasingly infundibuliform with downturned margin, deep golden yellow (2–3A4), beset with minute, conical erect tufts, these flesh-brown, more concentrated over the disc but extending and gradually more widely dispersed toward margin; intervening surface shiny-glabrous; margin irregularly crenulate, slightly wavy. <italic>Hymenophore</italic> composed of very thin, crowded, ridge-like gill folds, creamish to nearly concolorous with the pileus surface (2–3A3), occasionally developing tannish overtones with age (3–4A3), decurrent and fairly abruptly demarcated from the sterile stipe surface, discoloring slowly darker yellow to orangish where injured, repeatedly forking, also abundantly cross-connected between stipe and pileus margin at almost right angles, becoming increasingly tortuous and anastomosed with advanced age; edges even and concolorous. <italic>Stipe</italic> subequal or slightly tapering toward the base, (17–)24–43 × 4–8(–10) mm, concolorous with pileus, beset apically with conical, flesh-brown, erect tufts, longitudinally striate below; extreme base often developing some white mycelial tissue at the soil interface. <italic>Context</italic> solid, yellow, unchanging to increasingly yellow. <italic>Odor</italic> mildly chanterelle-like. <italic>Taste</italic> mild, nutty, pleasant, somewhat tardily acrid in young specimens. <italic>Spore print</italic> not obtained.</p><p><italic>Basidiospores</italic> short-ellipsoid to ellipsoid, (5.4–)5.7–6.04–6.4(–7.1) × (3.9–)4.0–4.29–4.6(–5.0) µm, Q = (1.24)1.29–1.41–1.53(–1.79), smooth. <italic>Basidia</italic> quite short, mostly 30–40(–50) × 6–7 µm, (5–)6-spored. <italic>Cystidia</italic> none. <italic>Subhymenium</italic> cells mostly hardly wider than the basidium base, but locally more inflated parts make it somewhat intermediate between distinctly pseudoparenchymatous and filamentous. <italic>Pileipellis</italic> composed periclinal thin-walled hyphae of variable diameter, but most ca. 10 µm wide, that locally emit anticlinal tufts of short-septate chains of more or less inflated cells, with the largest cells in these chains distinctly zebroid incrusted and the more terminal cells distinctly thick-walled (up to 1 µm thick); terminal cells 30–60 µm long, mostly (6–)10–15 µm wide, subcylindric or clavulate to lageniform, with obtusely rounded to attenuated tips, never remarkably undulate or irregular in outline. <italic>Clamp connections</italic> absent.</p><p>CAMEROON. East Region: Dja Biosphere Reserve, Northwest Sector near the village of Somalomo, Upper Dja River Basin, within 2 km radius of Dja base camp located at <named-content xmlns:xlink="http://www.w3.org/1999/xlink" content-type="dwc:verbatimCoordinates" xlink:type="simple"><named-content content-type="geo-json" specific-use="{&#34;type&#34;:&#34;Point&#34;,&#34;coordinates&#34;:[12.729694,3.358278]}" id="NCID0EGGAG" xlink:type="simple">3°21'29.8"N, 12°43'46.9"E</named-content></named-content>, 650 m a.s.l., 2 km SW of Dja base camp, under <italic><tp:taxon-name><tp:taxon-name-part taxon-name-part-type="genus" reg="Gilbertiodendron">Gilbertiodendron</tp:taxon-name-part><tp:taxon-name-part taxon-name-part-type="species" reg="dewevrei">dewevrei</tp:taxon-name-part></tp:taxon-name></italic>, coll. T. Henkel, 22 Nov 2016, TH 10285 (<named-content xmlns:xlink="http://www.w3.org/1999/xlink" content-type="dwc:institutional_code" xlink:type="simple">YA</named-content>, <bold>epitypus hic designatus</bold>, duplicates at <named-content xmlns:xlink="http://www.w3.org/1999/xlink" content-type="dwc:institutional_code" xlink:type="simple">HSC</named-content> G1264 and <named-content xmlns:xlink="http://www.w3.org/1999/xlink" content-type="dwc:institutional_code" xlink:type="simple">PC</named-content>). MycoBank MBT 384670.</p></tp:treatment-sec><tp:treatment-sec sec-type="material" id="SECID0EPHAG"><title>Additional specimens examined.</title><p>CAMEROON. East Region: Dja Biosphere Reserve, Northwest Sector near the village of Somalomo, Upper Dja River Basin, 1.4 km SW of Dja base camp, under <italic><tp:taxon-name><tp:taxon-name-part taxon-name-part-type="genus" reg="Gilbertiodendron">G.</tp:taxon-name-part><tp:taxon-name-part taxon-name-part-type="species" reg="dewevrei">dewevrei</tp:taxon-name-part></tp:taxon-name></italic>, coll. T. Henkel, 2 Sep 2014, TH 9921 (<named-content xmlns:xlink="http://www.w3.org/1999/xlink" content-type="dwc:institutional_code" xlink:type="simple">YA</named-content>, <named-content xmlns:xlink="http://www.w3.org/1999/xlink" content-type="dwc:institutional_code" xlink:type="simple">HSC</named-content> G1265, <named-content xmlns:xlink="http://www.w3.org/1999/xlink" content-type="dwc:institutional_code" xlink:type="simple">PC</named-content>); 2 km SW of Dja base camp, under <italic><tp:taxon-name><tp:taxon-name-part taxon-name-part-type="genus" reg="Gilbertiodendron">G.</tp:taxon-name-part><tp:taxon-name-part taxon-name-part-type="species" reg="dewevrei">dewevrei</tp:taxon-name-part></tp:taxon-name></italic>, coll. T. Henkel, 29 Aug 2017, TH 10442 (<named-content xmlns:xlink="http://www.w3.org/1999/xlink" content-type="dwc:institutional_code" xlink:type="simple">YA</named-content>, <named-content xmlns:xlink="http://www.w3.org/1999/xlink" content-type="dwc:institutional_code" xlink:type="simple">HSC</named-content> G1266, <named-content xmlns:xlink="http://www.w3.org/1999/xlink" content-type="dwc:institutional_code" xlink:type="simple">PC</named-content>).</p></tp:treatment-sec><tp:treatment-sec sec-type="discussion" id="SECID0E2JAG"><title>Discussion.</title><p><italic><tp:taxon-name><tp:taxon-name-part taxon-name-part-type="genus" reg="Cantharellus">Cantharellus</tp:taxon-name-part><tp:taxon-name-part taxon-name-part-type="species" reg="luteopunctatus">luteopunctatus</tp:taxon-name-part></tp:taxon-name></italic> has long been considered as “uncomfortably close” to <italic><tp:taxon-name><tp:taxon-name-part taxon-name-part-type="genus" reg="Cantharellus">C.</tp:taxon-name-part><tp:taxon-name-part taxon-name-part-type="species" reg="densifolius">densifolius</tp:taxon-name-part></tp:taxon-name></italic>. <xref ref-type="bibr" rid="B21">Eyssartier (2001)</xref> found no significant microscopic differences between their holotypes, and suggested that <italic><tp:taxon-name><tp:taxon-name-part taxon-name-part-type="genus" reg="Cantharellus">C.</tp:taxon-name-part><tp:taxon-name-part taxon-name-part-type="species" reg="luteopunctatus">luteopunctatus</tp:taxon-name-part></tp:taxon-name></italic> was likely a more yellowish color form of the latter species. For several decades following its original description <italic><tp:taxon-name><tp:taxon-name-part taxon-name-part-type="genus" reg="Cantharellus">C.</tp:taxon-name-part><tp:taxon-name-part taxon-name-part-type="species" reg="luteopunctatus">luteopunctatus</tp:taxon-name-part></tp:taxon-name></italic> was not discussed in the literature, until recently by <xref ref-type="bibr" rid="B20">Eyi N’dong et al. (2011)</xref> who accepted it as an independent species. Both <italic><tp:taxon-name><tp:taxon-name-part taxon-name-part-type="genus" reg="Cantharellus">C.</tp:taxon-name-part><tp:taxon-name-part taxon-name-part-type="species" reg="luteopunctatus">luteopunctatus</tp:taxon-name-part></tp:taxon-name></italic> and <italic><tp:taxon-name><tp:taxon-name-part taxon-name-part-type="genus" reg="Cantharellus">C.</tp:taxon-name-part><tp:taxon-name-part taxon-name-part-type="species" reg="densifolius">densifolius</tp:taxon-name-part></tp:taxon-name></italic> were also maintained as independent entities in a recent identification key to all African chanterelles (<xref ref-type="bibr" rid="B19">De Kesel et al. 2016</xref>). Our choice of epitype has been based on the specimen with the highest degree of similarity with the original macro- and microscopic description of <italic><tp:taxon-name><tp:taxon-name-part taxon-name-part-type="genus" reg="Cantharellus">C.</tp:taxon-name-part><tp:taxon-name-part taxon-name-part-type="species" reg="luteopunctatus">luteopunctatus</tp:taxon-name-part></tp:taxon-name></italic>, and the original watercolor showing a species with a similar stature, color, and laterally compressed stipe (Fig. <xref ref-type="fig" rid="F4">4c</xref>).</p><p>Close reading reveals some differences between the original descriptions for <italic><tp:taxon-name><tp:taxon-name-part taxon-name-part-type="genus" reg="Cantharellus">C.</tp:taxon-name-part><tp:taxon-name-part taxon-name-part-type="species" reg="luteopunctatus">luteopunctatus</tp:taxon-name-part></tp:taxon-name></italic> and <italic><tp:taxon-name><tp:taxon-name-part taxon-name-part-type="genus" reg="Cantharellus">C.</tp:taxon-name-part><tp:taxon-name-part taxon-name-part-type="species" reg="densifolius">densifolius</tp:taxon-name-part></tp:taxon-name></italic>. Apart from the difference in pileus color, the second most important difference, also noted by <xref ref-type="bibr" rid="B20">Eyi N’dong et al. (2011)</xref>, concerns the configuration of the hymenophore. Gill folds were originally described for <italic><tp:taxon-name><tp:taxon-name-part taxon-name-part-type="genus" reg="Cantharellus">C.</tp:taxon-name-part><tp:taxon-name-part taxon-name-part-type="species" reg="luteopunctatus">luteopunctatus</tp:taxon-name-part></tp:taxon-name></italic> as “irregularly forking and with many interstitial anastomosing veins”, versus those of <italic><tp:taxon-name><tp:taxon-name-part taxon-name-part-type="genus" reg="Cantharellus">C.</tp:taxon-name-part><tp:taxon-name-part taxon-name-part-type="species" reg="densifolius">densifolius</tp:taxon-name-part></tp:taxon-name></italic> which were “1–4 times forking, not interveined” (<xref ref-type="bibr" rid="B24">Heinemann 1958</xref>). Although the presence and frequency of anastomoses between gill folds can be highly variable among and within <italic><tp:taxon-name><tp:taxon-name-part taxon-name-part-type="genus" reg="Cantharellus">Cantharellus</tp:taxon-name-part></tp:taxon-name></italic> species, it remains nevertheless a very informative feature to characterize those species that appear always to be on one side of the continuum (<xref ref-type="bibr" rid="B19">De Kesel et al. 2016</xref>). In this particular case, the macromorphologies of recent collections suggest that this feature is consistent across, and different between, specimens of <italic><tp:taxon-name><tp:taxon-name-part taxon-name-part-type="genus" reg="Cantharellus">C.</tp:taxon-name-part><tp:taxon-name-part taxon-name-part-type="species" reg="luteopunctatus">luteopunctatus</tp:taxon-name-part></tp:taxon-name></italic> and <italic><tp:taxon-name><tp:taxon-name-part taxon-name-part-type="genus" reg="Cantharellus">C.</tp:taxon-name-part><tp:taxon-name-part taxon-name-part-type="species" reg="densifolius">densifolius</tp:taxon-name-part></tp:taxon-name></italic>.</p><p>Our collections also demonstrate a difference in hymenophore color between the species, something that is not evident from Heinemann’s descriptions. Heinemann described <italic><tp:taxon-name><tp:taxon-name-part taxon-name-part-type="genus" reg="Cantharellus">C.</tp:taxon-name-part><tp:taxon-name-part taxon-name-part-type="species" reg="luteopunctatus">luteopunctatus</tp:taxon-name-part></tp:taxon-name></italic> as having a yellow hymenophore, but does not indicate the color for the hymenophore of <italic><tp:taxon-name><tp:taxon-name-part taxon-name-part-type="genus" reg="Cantharellus">C.</tp:taxon-name-part><tp:taxon-name-part taxon-name-part-type="species" reg="densifolius">densifolius</tp:taxon-name-part></tp:taxon-name></italic>, although the original watercolor clearly shows it to be more or less ochraceous (see Fig. <xref ref-type="fig" rid="F2">2c</xref> here, and <xref ref-type="bibr" rid="B25">Heinemann 1959</xref>, Plate XXVI, fig. 6). Our collections confirm this ochraceous to dirty isabelline color of the hymenophore of <italic><tp:taxon-name><tp:taxon-name-part taxon-name-part-type="genus" reg="Cantharellus">C.</tp:taxon-name-part><tp:taxon-name-part taxon-name-part-type="species" reg="densifolius">densifolius</tp:taxon-name-part></tp:taxon-name></italic>, even when still relatively young, whereas the hymenophore color is more variable in <italic><tp:taxon-name><tp:taxon-name-part taxon-name-part-type="genus" reg="Cantharellus">C.</tp:taxon-name-part><tp:taxon-name-part taxon-name-part-type="species" reg="luteopunctatus">luteopunctatus</tp:taxon-name-part></tp:taxon-name></italic> due to the translucent context above. The hymenophore of <italic><tp:taxon-name><tp:taxon-name-part taxon-name-part-type="genus" reg="Cantharellus">C.</tp:taxon-name-part><tp:taxon-name-part taxon-name-part-type="species" reg="luteopunctatus">luteopunctatus</tp:taxon-name-part></tp:taxon-name></italic> is pure white when young, but it may also have pinkish tinges when the pileus surface is still densely covered by pinkish brown squamae, and then becomes more yellowish (which is the color mentioned in the original description) with maturation due to the yellowing context and absence of squamae over the expanded pileus margin. As in <italic><tp:taxon-name><tp:taxon-name-part taxon-name-part-type="genus" reg="Cantharellus">C.</tp:taxon-name-part><tp:taxon-name-part taxon-name-part-type="species" reg="densifolius">densifolius</tp:taxon-name-part></tp:taxon-name></italic>, the yellowing can be of variable intensity; for instance, the exposed context of TH 10442 is more strongly chrome yellow than that of the epitype (Fig. <xref ref-type="fig" rid="F5">5a</xref>).</p><p>Other considerable differences between <italic><tp:taxon-name><tp:taxon-name-part taxon-name-part-type="genus" reg="Cantharellus">C.</tp:taxon-name-part><tp:taxon-name-part taxon-name-part-type="species" reg="luteopunctatus">luteopunctatus</tp:taxon-name-part></tp:taxon-name></italic> and <italic><tp:taxon-name><tp:taxon-name-part taxon-name-part-type="genus" reg="Cantharellus">C.</tp:taxon-name-part><tp:taxon-name-part taxon-name-part-type="species" reg="densifolius">densifolius</tp:taxon-name-part></tp:taxon-name></italic> include the surface structures of the pileus and stipe. In <italic><tp:taxon-name><tp:taxon-name-part taxon-name-part-type="genus" reg="Cantharellus">C.</tp:taxon-name-part><tp:taxon-name-part taxon-name-part-type="species" reg="luteopunctatus">luteopunctatus</tp:taxon-name-part></tp:taxon-name></italic>, distinct central pileal squamae are erect, flesh brown to pinkish brown, and strongly separated and paler toward the margin. The pinkish color of the squamae was also mentioned in the original description of <xref ref-type="bibr" rid="B24">Heinemann (1958)</xref>. In contrast, the pileus surface of <italic><tp:taxon-name><tp:taxon-name-part taxon-name-part-type="genus" reg="Cantharellus">C.</tp:taxon-name-part><tp:taxon-name-part taxon-name-part-type="species" reg="densifolius">densifolius</tp:taxon-name-part></tp:taxon-name></italic> is a continuous tomentum that lacks a pinkish flesh color and is woolly-fibrous, before breaking up concentrically in appressed fragments. Furthermore, in <italic><tp:taxon-name><tp:taxon-name-part taxon-name-part-type="genus" reg="Cantharellus">C.</tp:taxon-name-part><tp:taxon-name-part taxon-name-part-type="species" reg="luteopunctatus">luteopunctatus</tp:taxon-name-part></tp:taxon-name></italic> the upper stipe surface has the same squamae as the pileus center, whereas in <italic><tp:taxon-name><tp:taxon-name-part taxon-name-part-type="genus" reg="Cantharellus">C.</tp:taxon-name-part><tp:taxon-name-part taxon-name-part-type="species" reg="densifolius">densifolius</tp:taxon-name-part></tp:taxon-name></italic> the stipe surface is smooth (compare Figs <xref ref-type="fig" rid="F2">2</xref>, <xref ref-type="fig" rid="F4">4</xref>, <xref ref-type="fig" rid="F5">5</xref>).</p><p>Micromorphologically, the basidiospores are nearly identical in both species (Table <xref ref-type="table" rid="T1">1</xref>), but the pileipellis differs dramatically. In <italic><tp:taxon-name><tp:taxon-name-part taxon-name-part-type="genus" reg="Cantharellus">C.</tp:taxon-name-part><tp:taxon-name-part taxon-name-part-type="species" reg="luteopunctatus">luteopunctatus</tp:taxon-name-part></tp:taxon-name></italic> the pileipellis is composed of fascicles of thin- to slightly thick-walled hyphae (corresponding to the erect squamae) that are recognizable on the background of more or less parallel, thin-walled hyphae of the interstitial surface, whereas in <italic><tp:taxon-name><tp:taxon-name-part taxon-name-part-type="genus" reg="Cantharellus">C.</tp:taxon-name-part><tp:taxon-name-part taxon-name-part-type="species" reg="densifolius">densifolius</tp:taxon-name-part></tp:taxon-name></italic>, the thicker-walled hyphae are not organized in fascicles. Moreover, in the latter species the distal cells of these thick-walled hyphae are much more undulate-sinuous in outline and narrower than those of <italic><tp:taxon-name><tp:taxon-name-part taxon-name-part-type="genus" reg="Cantharellus">C.</tp:taxon-name-part><tp:taxon-name-part taxon-name-part-type="species" reg="luteopunctatus">luteopunctatus</tp:taxon-name-part></tp:taxon-name></italic>.</p><p>A final remark concerns the edibility of these Central African chanterelles: In Cameroon <italic><tp:taxon-name><tp:taxon-name-part taxon-name-part-type="genus" reg="Cantharellus">C.</tp:taxon-name-part><tp:taxon-name-part taxon-name-part-type="species" reg="luteopunctatus">luteopunctatus</tp:taxon-name-part></tp:taxon-name></italic> basidiomata are mild-flavored and consumed by the indigenous Baka, while <italic><tp:taxon-name><tp:taxon-name-part taxon-name-part-type="genus" reg="Cantharellus">C.</tp:taxon-name-part><tp:taxon-name-part taxon-name-part-type="species" reg="densifolius">densifolius</tp:taxon-name-part></tp:taxon-name></italic> slowly develops a very strong bitterness and is not consumed by the Baka (T. Henkel, pers. obs.). While the bitter taste was also noted in the original description (<xref ref-type="bibr" rid="B24">Heinemann 1958</xref>), the first author did not detect bitterness for <italic><tp:taxon-name><tp:taxon-name-part taxon-name-part-type="genus" reg="Cantharellus">C.</tp:taxon-name-part><tp:taxon-name-part taxon-name-part-type="species" reg="densifolius">densifolius</tp:taxon-name-part></tp:taxon-name></italic> specimens from the Central African Republic.</p></tp:treatment-sec><tp:treatment-sec><!--Section generated to contain objects referenced in tp:taxon-treatment.--><fig id="F2" position="float" orientation="portrait"><label>Figure 2.</label><caption><p><italic><tp:taxon-name><tp:taxon-name-part taxon-name-part-type="genus" reg="Cantharellus">Cantharellus</tp:taxon-name-part><tp:taxon-name-part taxon-name-part-type="species" reg="densifolius">densifolius</tp:taxon-name-part></tp:taxon-name></italic>. <bold>a</bold> Field habit of the epitype (BB 16.021), showing the areolate-squamose ochraceous orange pileus surface resulting from the concentrical disruption of a dark tomentum that covered initially the young pileus <bold>b</bold> Detail of the epitype hymenophore showing the remarkably low and thick, crowded, repeatedly forking gill folds without interstitial veination <bold>c</bold> Original watercolor of the holotype by Mme. Goossens-Fontana from <xref ref-type="bibr" rid="B25">Heinemann (1959)</xref>, reproduced with the permission of Botanic Garden Meise, Belgium <bold>d</bold> Field habit of specimen BB 16.081 showing the variability of the pileus color within a single collection. Photos: B. Buyck.</p></caption><graphic xmlns:xlink="http://www.w3.org/1999/xlink" xlink:href="mycokeys-49-049-g002.jpg" position="float" orientation="portrait" xlink:type="simple" id="oo_277886.jpg"/></fig><table-wrap id="T1" position="float" orientation="portrait"><label>Table 1.</label><caption><p>Comparison of basidiospore measurements for the discussed species.</p></caption><table id="TID0E44BG" rules="all"><tbody><tr><td rowspan="1" colspan="4">
                      <italic><tp:taxon-name>
                          <tp:taxon-name-part taxon-name-part-type="genus" reg="Cantharellus">C.</tp:taxon-name-part>
                          <tp:taxon-name-part taxon-name-part-type="species" reg="densifolius">densifolius</tp:taxon-name-part>
                        </tp:taxon-name></italic>
                    </td></tr><tr><td rowspan="1" colspan="1">Holotype (<xref ref-type="bibr" rid="B24">Heinemann 1958</xref>):</td><td rowspan="1" colspan="1">5.6–7</td><td rowspan="1" colspan="1">3.7–4.5 µm</td><td rowspan="1" colspan="1"/></tr><tr><td rowspan="1" colspan="1">Holotype (<xref ref-type="bibr" rid="B21">Eyssartier 2001</xref>):</td><td rowspan="1" colspan="1">5.5–<bold>6.37</bold>–7</td><td rowspan="1" colspan="1">3.5–<bold>4.06</bold>–4.5</td><td rowspan="1" colspan="1">1.3–<bold>1.57</bold>–1.8</td></tr><tr><td rowspan="1" colspan="1">Epitype:</td><td rowspan="1" colspan="1">(5.8–)6.0–<bold>6.46</bold>–6.9(–7.1)</td><td rowspan="1" colspan="1">(3.5–)3.8–<bold>4.19</bold>–4.6(–5.0)</td><td rowspan="1" colspan="1">(1.3–)1.4–<bold>1.55</bold>–1.7(–1.8)</td></tr><tr><td rowspan="1" colspan="1">Buyck 16.137</td><td rowspan="1" colspan="1">(5.4–)5.5–<bold>5.78</bold>–6.1(–6.5)</td><td rowspan="1" colspan="1">(3.5–)3.9–<bold>4.14</bold>–1.5(–1.6)</td><td rowspan="1" colspan="1">(1.2–)1.3–<bold>1.40</bold>–1.5(–1.6)</td></tr><tr><td rowspan="1" colspan="1">Buyck 16.081</td><td rowspan="1" colspan="1">(4.8–)5.4–<bold>5.78</bold>–6.1(–6.2)</td><td rowspan="1" colspan="1">(3.5–)3.8–<bold>4.02</bold>–1.5(–1.7)</td><td rowspan="1" colspan="1">(1.2–)1.3–<bold>1.44</bold>–1.5(–1.6)</td></tr><tr><td rowspan="1" colspan="4">
                      <italic><tp:taxon-name>
                          <tp:taxon-name-part taxon-name-part-type="genus" reg="Cantharellus">C.</tp:taxon-name-part>
                          <tp:taxon-name-part taxon-name-part-type="species" reg="tomentosoides">tomentosoides</tp:taxon-name-part>
                        </tp:taxon-name></italic>
                    </td></tr><tr><td rowspan="1" colspan="1">Holotype</td><td rowspan="1" colspan="1">(5.8–)6.0–<bold>6.36</bold>–6.7(–7.1)</td><td rowspan="1" colspan="1">(3.9–)4.0–<bold>4.27</bold>–4.5(–5.0)</td><td rowspan="1" colspan="1">(1.3–)1.4–<bold>1.49</bold>–1.6(–1.7)</td></tr><tr><td rowspan="1" colspan="4">
                      <italic><tp:taxon-name>
                          <tp:taxon-name-part taxon-name-part-type="genus" reg="Cantharellus">C.</tp:taxon-name-part>
                          <tp:taxon-name-part taxon-name-part-type="species" reg="densilamellatus">densilamellatus</tp:taxon-name-part>
                        </tp:taxon-name></italic>
                    </td></tr><tr><td rowspan="1" colspan="1">Holotype:</td><td rowspan="1" colspan="1">6.7–<bold>7.05</bold>–7.4(7.9)</td><td rowspan="1" colspan="1">(3.3)3.4–<bold>3.65</bold>–3.9(4.0)</td><td rowspan="1" colspan="1">(1.7)1.8–<bold>1.94</bold>–2.1(2.3)</td></tr><tr><td rowspan="1" colspan="4">
                      <italic><tp:taxon-name>
                          <tp:taxon-name-part taxon-name-part-type="genus" reg="Cantharellus">C.</tp:taxon-name-part>
                          <tp:taxon-name-part taxon-name-part-type="species" reg="luteopunctatus">luteopunctatus</tp:taxon-name-part>
                        </tp:taxon-name></italic>
                    </td></tr><tr><td rowspan="1" colspan="1">Holotype (<xref ref-type="bibr" rid="B24">Heinemann 1958</xref>):</td><td rowspan="1" colspan="1">4.9–6.0 (7.5)</td><td rowspan="1" colspan="1">3.8–4.6 (5) μm</td><td rowspan="1" colspan="1"/></tr><tr><td rowspan="1" colspan="1">Holotype (<xref ref-type="bibr" rid="B21">Eyssartier 2001</xref>):</td><td rowspan="1" colspan="1">5–<bold>5.97</bold>–7</td><td rowspan="1" colspan="1">3.5–<bold>4.19</bold>–5</td><td rowspan="1" colspan="1">1.2–<bold>1.42</bold>–1.6</td></tr><tr><td rowspan="1" colspan="1">Epitype / Henkel 10285</td><td rowspan="1" colspan="1">(5.4–)5.7–<bold>6.04</bold>–6.4(–7.1)</td><td rowspan="1" colspan="1">(3.9–)4.0–<bold>4.29</bold>–4.6(–5.0)</td><td rowspan="1" colspan="1">(1.2–)1.3–<bold>1.41</bold>–1.5(–1.8)</td></tr><tr><td rowspan="1" colspan="1">Henkel 10442:</td><td rowspan="1" colspan="1">(5.4–)5.4–<bold>5.94</bold>–6.5(–7.3)</td><td rowspan="1" colspan="1">(4.1–)4.2–<bold>4.33</bold>–4.5(–4.8)</td><td rowspan="1" colspan="1">(1.2–)1.3–<bold>1.37</bold>–1.5</td></tr></tbody></table></table-wrap></tp:treatment-sec><ref-list><ref id="B25"><mixed-citation xmlns:xlink="http://www.w3.org/1999/xlink" xlink:type="simple"><person-group><name name-style="western"><surname>Heinemann</surname><given-names>P</given-names></name></person-group> (<year>1959</year>) <article-title>Cantharellineae.</article-title><source>Flore iconographique des champignons du Congo</source><volume>8</volume>: <fpage>153</fpage>–<lpage>165</lpage>. [pl. 26–28]</mixed-citation></ref><ref id="B24"><mixed-citation xmlns:xlink="http://www.w3.org/1999/xlink" xlink:type="simple"><person-group><name name-style="western"><surname>Heinemann</surname><given-names>P</given-names></name></person-group> (<year>1958</year>) <article-title>Champignons récoltés au Congo Belge par Madame Goossens-Fontana. III. Cantharellineae.</article-title><source>Bulletin du jardin botanique de l’État Bruxelles</source><volume>28</volume>: <fpage>385</fpage>–<lpage>438</lpage>. <ext-link xlink:type="simple" ext-link-type="doi" xlink:href="10.2307/3667153">https://doi.org/10.2307/3667153</ext-link></mixed-citation></ref><ref id="B21"><mixed-citation xmlns:xlink="http://www.w3.org/1999/xlink" xlink:type="simple"><person-group><name name-style="western"><surname>Eyssartier</surname><given-names>G</given-names></name></person-group> (<year>2001</year>) <source>Vers une monographie du genre <italic><tp:taxon-name><tp:taxon-name-part taxon-name-part-type="genus">Cantharellus</tp:taxon-name-part></tp:taxon-name></italic> Adans.: Fr.</source><publisher-name>Dissertation</publisher-name>, <publisher-loc>National Natural History Museum Paris</publisher-loc>, <size units="page">259 pp</size>.</mixed-citation></ref><ref id="B20"><mixed-citation xmlns:xlink="http://www.w3.org/1999/xlink" xlink:type="simple"><person-group><name name-style="western"><surname>Eyi N’dong</surname><given-names>HE</given-names></name><name name-style="western"><surname>Degreef</surname><given-names>J</given-names></name><name name-style="western"><surname>De Kesel</surname><given-names>A</given-names></name></person-group> (<year>2011</year>) Champignons comestibles des forets denses d’Afrique Centrale. Taxonomie et identification. ABC Taxa 10, 253 pp.</mixed-citation></ref><ref id="B19"><mixed-citation xmlns:xlink="http://www.w3.org/1999/xlink" xlink:type="simple"><person-group><name name-style="western"><surname>De Kesel</surname><given-names>A</given-names></name><name name-style="western"><surname>Amalfi</surname><given-names>M</given-names></name><name name-style="western"><surname>Kasongo</surname><given-names>B</given-names></name><name name-style="western"><surname>Yorou</surname><given-names>NS</given-names></name><name name-style="western"><surname>Raspe</surname><given-names>O</given-names></name><name name-style="western"><surname>Degreef</surname><given-names>J</given-names></name><name name-style="western"><surname>Buyck</surname><given-names>B</given-names></name></person-group> (<year>2016</year>) <article-title>New and interesting <italic><tp:taxon-name><tp:taxon-name-part taxon-name-part-type="genus">Cantharellus</tp:taxon-name-part></tp:taxon-name></italic> from tropical Africa.</article-title><source>Cryptogamie Mycologie</source><volume>37</volume>: <fpage>283</fpage>–<lpage>327</lpage>. <ext-link xlink:type="simple" ext-link-type="doi" xlink:href="10.7872/crym/v37.iss3.2016.283">https://doi.org/10.7872/crym/v37.iss3.2016.283</ext-link></mixed-citation></ref></ref-list></tp:taxon-treatment>
