# Supplementary material for: Epitypification of the Central African Cantharellusdensifolius and C.luteopunctatus allows for the recognition of two additional species
Source: MycoKeys. 2019 Mar 27;49:49–72. doi: 10.3897/mycokeys.49.32034 (PMC6477822; doi:10.3897/mycokeys.49.32034)
Supplement: XML Treatment for Cantharellus tomentosoides [file mycokeys.49.32034-treatment3.xml]

<!DOCTYPE tp:taxon-treatment
  PUBLIC "-//TaxonX//DTD Taxonomic Treatment Publishing DTD v0 20100105//EN" "tax-treatment-NSO.dtd">
<tp:taxon-treatment xmlns:tp="http://www.plazi.org/taxpub"><tp:treatment-meta><kwd-group><label>Taxon classification</label><kwd><named-content xmlns:xlink="http://www.w3.org/1999/xlink" content-type="kingdom">Fungi</named-content></kwd><kwd><named-content xmlns:xlink="http://www.w3.org/1999/xlink" content-type="order">Scleractinia</named-content></kwd><kwd><named-content xmlns:xlink="http://www.w3.org/1999/xlink" content-type="family">Fungiidae</named-content></kwd></kwd-group><mixed-citation publication-type="journal"><person-group><name><surname>Buyck</surname><given-names>Bart</given-names></name><name><surname>W. Henkel</surname><given-names>Terry</given-names></name><name><surname>Hofstetter</surname><given-names>Valérie</given-names></name></person-group><article-title>Epitypification of the Central African <italic><tp:taxon-name><tp:taxon-name-part taxon-name-part-type="genus" reg="Cantharellus">Cantharellus</tp:taxon-name-part><tp:taxon-name-part taxon-name-part-type="species" reg="densifolius">densifolius</tp:taxon-name-part></tp:taxon-name></italic> and <italic><tp:taxon-name><tp:taxon-name-part taxon-name-part-type="genus" reg="Cantharellus">C.</tp:taxon-name-part><tp:taxon-name-part taxon-name-part-type="species" reg="luteopunctatus">luteopunctatus</tp:taxon-name-part></tp:taxon-name></italic> allows for the recognition of two additional species</article-title><source>MycoKeys</source><day>27</day><month>3</month><year>2019</year><volume>49</volume><fpage>49</fpage><lpage>72</lpage><pub-id pub-id-type="doi">10.3897/mycokeys.49.32034</pub-id></mixed-citation></tp:treatment-meta><tp:nomenclature><tp:taxon-name>
              <tp:taxon-name-part taxon-name-part-type="genus" reg="Cantharellus">Cantharellus</tp:taxon-name-part>
              <tp:taxon-name-part taxon-name-part-type="species" reg="tomentosoides">tomentosoides</tp:taxon-name-part>
              <object-id xmlns:xlink="http://www.w3.org/1999/xlink" content-type="mycobank" xlink:type="simple">828890</object-id>
            </tp:taxon-name><tp:taxon-authority>Buyck &amp; V. Hofst.</tp:taxon-authority><tp:taxon-status xmlns:xlink="http://www.w3.org/1999/xlink" xlink:type="simple">sp. nov.</tp:taxon-status><xref ref-type="fig" rid="F7">Figs 7</xref><xref ref-type="fig" rid="F8">, 8</xref></tp:nomenclature><tp:treatment-sec sec-type="diagnosis" id="SECID0EYYAG"><title>Diagnosis.</title><p><italic><tp:taxon-name><tp:taxon-name-part taxon-name-part-type="genus" reg="Cantharellus">Cantharellus</tp:taxon-name-part><tp:taxon-name-part taxon-name-part-type="species" reg="tomentosoides">tomentosoides</tp:taxon-name-part></tp:taxon-name></italic> is similar to <italic><tp:taxon-name><tp:taxon-name-part taxon-name-part-type="genus" reg="Cantharellus">C.</tp:taxon-name-part><tp:taxon-name-part taxon-name-part-type="species" reg="densifolius">densifolius</tp:taxon-name-part></tp:taxon-name></italic> in its low, blunt and crowded gill folds, overall yellowish brown color, identical basidiospores, and same habitat, but differs in its mostly smaller basidioma size, pileus surface texture, slightly more yellowish olive hymenophore color, and less thick-walled, less sinuous pileipellis extremities.</p></tp:treatment-sec><tp:treatment-sec sec-type="Gene sequences ex-holotype" id="SECID0EUZAG"><title>Gene sequences ex-holotype.</title><p><ext-link xmlns:xlink="http://www.w3.org/1999/xlink" ext-link-type="gen" xlink:href="MG450685" xlink:type="simple">MG450685</ext-link> (<italic>tef</italic>-1).</p></tp:treatment-sec><tp:treatment-sec sec-type="etymology" id="SECID0EB1AG"><title>Etymology.</title><p>In reference to the species’ resemblance to its woodland sister-species, <italic><tp:taxon-name><tp:taxon-name-part taxon-name-part-type="genus" reg="Cantharellus">C.</tp:taxon-name-part><tp:taxon-name-part taxon-name-part-type="species" reg="tomentosus">tomentosus</tp:taxon-name-part></tp:taxon-name></italic>.</p></tp:treatment-sec><tp:treatment-sec sec-type="Holotype" id="SECID0ES1AG"><title>Holotype.</title><p>CENTRAL AFRICAN REPUBLIC. Dzanga-Sangha Forest Reserve, near Bayanga, close to Bai-Hakou base camp, <named-content xmlns:xlink="http://www.w3.org/1999/xlink" content-type="dwc:verbatimCoordinates" xlink:type="simple"><named-content content-type="geo-json" specific-use="{&#34;type&#34;:&#34;Point&#34;,&#34;coordinates&#34;:[16.467492,2.859934]}" id="NCID0E21AG" xlink:type="simple">02.859934N, 16.467492E</named-content></named-content>, in monospecific <italic><tp:taxon-name><tp:taxon-name-part taxon-name-part-type="genus" reg="Gilbertiodendron">Gilbertiodendron</tp:taxon-name-part><tp:taxon-name-part taxon-name-part-type="species" reg="dewevrei">dewevrei</tp:taxon-name-part></tp:taxon-name></italic> forest, on bare sandy soil along trail at the entrance of the camp, 14 May 2016, Buyck 16.007 (PC0142485). MycoBank MBT 828890.</p></tp:treatment-sec><tp:treatment-sec sec-type="description" id="SECID0EL2AG"><title>Description.</title><p><italic>Basidiomata</italic> in small clusters, up to 40 mm high. <italic>Pileus</italic> 20–30 mm diam., thin and leathery, wavy with inrolled margin, young entirely hirsute-rugose, remaining lacerate-fibrillose to cottony in the center, elsewhere slightly rugose but lacking well-defined appressed scales, overall pale grayish brown with dark brown center, very early on becoming narrowly but strongly depressed centrally. <italic>Stipe</italic> slender, 6 mm diam., 20–30 mm high, rapidly elongating while pileus is still small, paler to concolorous with pileus margin, occasionally white at base; interior distinctly fistulose. <italic>Hymenophore</italic> composed of very crowded (up to 40/cm), low but comparatively thick and blunt gill folds, these 1 mm high, repeatedly forking, frequently fissuring over their full height, yellow with brownish tint, transitioning to warm egg-yolk yellow near extreme margin. <italic>Context</italic> leathery, whitish in the pileus, almost concolorous with the stipe surface, yellowing slowly. <italic>Odor</italic> agreeable, typical. <italic>Taste</italic> mild. Spore print not obtained.</p><p><italic>Basidiospores</italic> short-ellipsoid to ellipsoid, (5.8–)6.0–6.36–6.7(–7.1) × (3.9–)4.0–4.27–4.5(–5.0) µm, Q = (1.3–)1.4–1.49–1.6(–1.7), smooth, hyaline. <italic>Basidia</italic> short and narrow, 30–38 × 6–8 µm, mostly five-spored. <italic>Subhymenium</italic> pseudoparenchymatous, composed of short, barely inflated cells that are slightly wider than the basidium base. <italic>Cystidia</italic> none. <italic>Pileipellis</italic> composed of almost thin-walled to slightly refringent hyphal extremities, mostly 4–8 µm wide; terminal cells rather short, mostly 20–40(–50) µm long, subcylindrical, regular in outline, broadly rounded at the apex; walls refringent, not thickened. <italic>Clamp connections</italic> absent.</p><fig id="F7" position="float" orientation="portrait"><label>Figure 7.</label><caption><p><italic><tp:taxon-name><tp:taxon-name-part taxon-name-part-type="genus" reg="Cantharellus">Cantharellus</tp:taxon-name-part><tp:taxon-name-part taxon-name-part-type="species" reg="tomentosoides">tomentosoides</tp:taxon-name-part></tp:taxon-name></italic> (holotypus, Buyck 16.007). <bold>a</bold> Field habit <bold>b</bold> detail of the pileus surface <bold>c</bold> Longitudinal section showing the fistulose stipe. Photos: B. Buyck.</p></caption><graphic xmlns:xlink="http://www.w3.org/1999/xlink" xlink:href="mycokeys-49-049-g007.jpg" position="float" orientation="portrait" xlink:type="simple" id="oo_277891.jpg"/></fig><fig id="F8" position="float" orientation="portrait"><label>Figure 8.</label><caption><p><italic><tp:taxon-name><tp:taxon-name-part taxon-name-part-type="genus" reg="Cantharellus">Cantharellus</tp:taxon-name-part><tp:taxon-name-part taxon-name-part-type="species" reg="tomentosoides">tomentosoides</tp:taxon-name-part></tp:taxon-name></italic>. Microscopic features: <bold>a</bold> basidiospores <bold>b</bold> basidia and basidiola <bold>c</bold> densely septate and nearly thin-walled hyphal extremities of the pileipellis. Scale bar: 10 µm but only 5 µm for basidiospores. Drawings: B. Buyck.</p></caption><graphic xmlns:xlink="http://www.w3.org/1999/xlink" xlink:href="mycokeys-49-049-g008.jpg" position="float" orientation="portrait" xlink:type="simple" id="oo_277892.jpg"/></fig></tp:treatment-sec><tp:treatment-sec sec-type="discussion" id="SECID0EJ5AG"><title>Discussion.</title><p><italic><tp:taxon-name><tp:taxon-name-part taxon-name-part-type="genus" reg="Cantharellus">Cantharellus</tp:taxon-name-part><tp:taxon-name-part taxon-name-part-type="species" reg="tomentosoides">tomentosoides</tp:taxon-name-part></tp:taxon-name></italic> is a rain forest species that is phylogenetically sister to <italic><tp:taxon-name><tp:taxon-name-part taxon-name-part-type="genus" reg="Cantharellus">C.</tp:taxon-name-part><tp:taxon-name-part taxon-name-part-type="species" reg="tomentosus">tomentosus</tp:taxon-name-part></tp:taxon-name></italic> Eyssart. &amp; Buyck (Fig. <xref ref-type="fig" rid="F1">1</xref>), for which it was initially mistaken in the field. The latter species was described from miombo woodland in Tanzania and was documented from Burundi by <xref ref-type="bibr" rid="B3">Buyck (1994)</xref> under the local name ‘nyarumpu’. Apart from its different habitat, <italic><tp:taxon-name><tp:taxon-name-part taxon-name-part-type="genus" reg="Cantharellus">C.</tp:taxon-name-part><tp:taxon-name-part taxon-name-part-type="species" reg="tomentosus">tomentosus</tp:taxon-name-part></tp:taxon-name></italic> differs from <italic><tp:taxon-name><tp:taxon-name-part taxon-name-part-type="genus" reg="Cantharellus">C.</tp:taxon-name-part><tp:taxon-name-part taxon-name-part-type="species" reg="tomentosoides">tomentosoides</tp:taxon-name-part></tp:taxon-name></italic> in its slightly narrower basidiospores (6–6.98–8 × 3.5–3.92–4.5 μm, Q = 1.5–1.79–2.1), narrower hyphal extremities of the pileipellis, more brownish gill folds, and its nearly smooth to faintly squamose pileus surface (<xref ref-type="bibr" rid="B5">Buyck et al. 2000</xref>).</p><p><italic><tp:taxon-name><tp:taxon-name-part taxon-name-part-type="genus" reg="Cantharellus">Cantharellus</tp:taxon-name-part><tp:taxon-name-part taxon-name-part-type="species" reg="tomentosoides">tomentosoides</tp:taxon-name-part></tp:taxon-name></italic> resembles <italic><tp:taxon-name><tp:taxon-name-part taxon-name-part-type="genus" reg="Cantharellus">C.</tp:taxon-name-part><tp:taxon-name-part taxon-name-part-type="species" reg="densifolius">densifolius</tp:taxon-name-part></tp:taxon-name></italic> in its similarly crowded gill folds, overall yellowish brown coloration and identical basidiospores, but differs in its mostly smaller size, different texture of pileus surface, slightly different color of hymenophore, and thinner-walled hyphal extremities at the pileus surface. Additionally, these two species are phylogenetically distinct (Fig. <xref ref-type="fig" rid="F1">1</xref>).</p></tp:treatment-sec><tp:treatment-sec><!--Section generated to contain objects referenced in tp:taxon-treatment.--><fig id="F1" position="float" orientation="portrait"><label>Figure 1.</label><caption><p>Most likely tree obtained by analysis of the 91 <italic>tef</italic>-1 sequence dataset. Species names are preceded by their extraction number (see <xref ref-type="bibr" rid="B7">Buyck et al. 2014</xref> for corresponding vouchers) and followed by the corresponding GenBank deposit number. Branches that received significant ML bootstrap support are in bold with ML-bs associated values indicated above the branches. Newly produced sequences are in blue and discussed species are in bold.</p></caption><graphic xmlns:xlink="http://www.w3.org/1999/xlink" xlink:href="mycokeys-49-049-g001.jpg" position="float" orientation="portrait" xlink:type="simple" id="oo_277885.jpg"/></fig></tp:treatment-sec><ref-list><ref id="B7"><mixed-citation xmlns:xlink="http://www.w3.org/1999/xlink" xlink:type="simple"><person-group><name name-style="western"><surname>Buyck</surname><given-names>B</given-names></name><name name-style="western"><surname>Kauff</surname><given-names>F</given-names></name><name name-style="western"><surname>Eyssartier</surname><given-names>G</given-names></name><name name-style="western"><surname>Couloux</surname><given-names>A</given-names></name><name name-style="western"><surname>Hofstetter</surname><given-names>V</given-names></name></person-group> (<year>2014</year>) <article-title>A multilocus phylogeny for worldwide <italic><tp:taxon-name><tp:taxon-name-part taxon-name-part-type="genus">Cantharellus</tp:taxon-name-part></tp:taxon-name></italic> (<tp:taxon-name><tp:taxon-name-part taxon-name-part-type="order">Cantharellales</tp:taxon-name-part></tp:taxon-name><tp:taxon-name><tp:taxon-name-part taxon-name-part-type="subclass">Agaricomycetidae</tp:taxon-name-part></tp:taxon-name>).</article-title><source>Fungal Diversity</source><volume>64</volume>: <fpage>101</fpage>–<lpage>121</lpage>. <ext-link xlink:type="simple" ext-link-type="doi" xlink:href="10.1007/s13225-013-0272-3">https://doi.org/10.1007/s13225-013-0272-3</ext-link></mixed-citation></ref><ref id="B3"><mixed-citation xmlns:xlink="http://www.w3.org/1999/xlink" xlink:type="simple"><person-group><name name-style="western"><surname>Buyck</surname><given-names>B</given-names></name></person-group> (<year>1994</year>) Ubwoba: les champignons comestibles de l’ouest du Burundi. Publications Agricoles 34: 1–123, Admin Gén Coop Dévelopm., Bruxelles.</mixed-citation></ref><ref id="B5"><mixed-citation xmlns:xlink="http://www.w3.org/1999/xlink" xlink:type="simple"><person-group><name name-style="western"><surname>Buyck</surname><given-names>B</given-names></name><name name-style="western"><surname>Eyssartier</surname><given-names>G</given-names></name><name name-style="western"><surname>Kivaisi</surname><given-names>A</given-names></name></person-group> (<year>2000</year>) <article-title>Addition to the inventory of the genus <italic><tp:taxon-name><tp:taxon-name-part taxon-name-part-type="genus">Cantharellus</tp:taxon-name-part></tp:taxon-name></italic> (<tp:taxon-name><tp:taxon-name-part taxon-name-part-type="phylum">Basidiomycotina</tp:taxon-name-part></tp:taxon-name>, <tp:taxon-name><tp:taxon-name-part taxon-name-part-type="family">Cantharellaceae</tp:taxon-name-part></tp:taxon-name>) in Tanzania.</article-title><source>Nova Hedwigia</source><volume>71</volume>: <fpage>491</fpage>–<lpage>502</lpage>.</mixed-citation></ref></ref-list></tp:taxon-treatment>
