# Supplementary material for: Epitypification of the Central African Cantharellusdensifolius and C.luteopunctatus allows for the recognition of two additional species
Source: MycoKeys. 2019 Mar 27;49:49–72. doi: 10.3897/mycokeys.49.32034 (PMC6477822; doi:10.3897/mycokeys.49.32034)
Supplement: XML Treatment for Cantharellus densilamellatus [file mycokeys.49.32034-treatment4.xml]

<!DOCTYPE tp:taxon-treatment
  PUBLIC "-//TaxonX//DTD Taxonomic Treatment Publishing DTD v0 20100105//EN" "tax-treatment-NSO.dtd">
<tp:taxon-treatment xmlns:tp="http://www.plazi.org/taxpub"><tp:treatment-meta><kwd-group><label>Taxon classification</label><kwd><named-content xmlns:xlink="http://www.w3.org/1999/xlink" content-type="kingdom">Fungi</named-content></kwd><kwd><named-content xmlns:xlink="http://www.w3.org/1999/xlink" content-type="order">Scleractinia</named-content></kwd><kwd><named-content xmlns:xlink="http://www.w3.org/1999/xlink" content-type="family">Fungiidae</named-content></kwd></kwd-group><mixed-citation publication-type="journal"><person-group><name><surname>Buyck</surname><given-names>Bart</given-names></name><name><surname>W. Henkel</surname><given-names>Terry</given-names></name><name><surname>Hofstetter</surname><given-names>Valérie</given-names></name></person-group><article-title>Epitypification of the Central African <italic><tp:taxon-name><tp:taxon-name-part taxon-name-part-type="genus" reg="Cantharellus">Cantharellus</tp:taxon-name-part><tp:taxon-name-part taxon-name-part-type="species" reg="densifolius">densifolius</tp:taxon-name-part></tp:taxon-name></italic> and <italic><tp:taxon-name><tp:taxon-name-part taxon-name-part-type="genus" reg="Cantharellus">C.</tp:taxon-name-part><tp:taxon-name-part taxon-name-part-type="species" reg="luteopunctatus">luteopunctatus</tp:taxon-name-part></tp:taxon-name></italic> allows for the recognition of two additional species</article-title><source>MycoKeys</source><day>27</day><month>3</month><year>2019</year><volume>49</volume><fpage>49</fpage><lpage>72</lpage><pub-id pub-id-type="doi">10.3897/mycokeys.49.32034</pub-id></mixed-citation></tp:treatment-meta><tp:nomenclature><tp:taxon-name>
              <tp:taxon-name-part taxon-name-part-type="genus" reg="Cantharellus">Cantharellus</tp:taxon-name-part>
              <tp:taxon-name-part taxon-name-part-type="species" reg="densilamellatus">densilamellatus</tp:taxon-name-part>
              <object-id xmlns:xlink="http://www.w3.org/1999/xlink" content-type="mycobank" xlink:type="simple">828893</object-id>
            </tp:taxon-name><tp:taxon-authority>Buyck &amp; V. Hofst.</tp:taxon-authority><tp:taxon-status xmlns:xlink="http://www.w3.org/1999/xlink" xlink:type="simple">sp. nov.</tp:taxon-status><xref ref-type="fig" rid="F9">Figs 9</xref><xref ref-type="fig" rid="F10">, 10</xref></tp:nomenclature><tp:treatment-sec sec-type="diagnosis" id="SECID0EUCBG"><title>Diagnosis.</title><p><italic><tp:taxon-name><tp:taxon-name-part taxon-name-part-type="genus" reg="Cantharellus">Cantharellus</tp:taxon-name-part><tp:taxon-name-part taxon-name-part-type="species" reg="densilamellatus">densilamellatus</tp:taxon-name-part></tp:taxon-name></italic> resembles <italic><tp:taxon-name><tp:taxon-name-part taxon-name-part-type="genus" reg="Cantharellus">C.</tp:taxon-name-part><tp:taxon-name-part taxon-name-part-type="species" reg="densifolius">densifolius</tp:taxon-name-part></tp:taxon-name></italic> in its overall yellowish to orange-brown color, but differs in its thinner and comparatively well-developed gill folds with less blunt edges, smaller size, nearly thin-walled, less undulate hyphal extremities at the pileus surface, more elongate basidiospores, and its seasonal woodland habitat.</p></tp:treatment-sec><tp:treatment-sec sec-type="Gene sequences ex-holotype" id="SECID0EQDBG"><title>Gene sequences ex-holotype.</title><p><ext-link xmlns:xlink="http://www.w3.org/1999/xlink" ext-link-type="gen" xlink:href="JX193014" xlink:type="simple">JX193014</ext-link> (published in <xref ref-type="bibr" rid="B7">Buyck et al. 2014</xref>).</p></tp:treatment-sec><tp:treatment-sec sec-type="etymology" id="SECID0E6DBG"><title>Etymology.</title><p>“<tp:taxon-name><tp:taxon-name-part taxon-name-part-type="genus" reg="Cantharellus"/><tp:taxon-name-part taxon-name-part-type="species" reg="densilamellatus">densilamellatus</tp:taxon-name-part></tp:taxon-name>”; referring to the relatively close spacing of the gill folds.</p></tp:treatment-sec><tp:treatment-sec sec-type="Holotype" id="SECID0EOEBG"><title>Holotype.</title><p>TANZANIA. Msanga village, in very degraded woodland with <italic><tp:taxon-name><tp:taxon-name-part taxon-name-part-type="genus" reg="Brachystegia">Brachystegia</tp:taxon-name-part></tp:taxon-name></italic>, 24 April 1998, Buyck 98.013 (PC0084126). MycoBank MBT 828893.</p></tp:treatment-sec><tp:treatment-sec sec-type="description" id="SECID0E2EBG"><title>Description.</title><p><italic>Basidiomata</italic> small to medium-sized. <italic>Pileus</italic> up to 60 mm diam., first centrally depressed and with a downturned margin, then becoming more depressed as the margin spreads out, fleshy in the center, but increasingly thin fleshed toward the margin and there often striate or radially splitting; margin regular to slightly wavy-lobed; surface dry, with a pale to dark brown to reddish brown tomentum (5DEF6–8) contiguous over disc, toward margin tomentum separating concentrically into a pale yellowish cream (3A2–3) areolate pattern. <italic>Hymenophore</italic> composed of thin, well-developed gill folds, 2–3 mm high, densely spaced (&gt; 10/cm) but not crowded, forking, not anastomosing, often splitting transversely through their entire height, uniformly pale yellow (3A4), brighter than the pileus margin and stipe. <italic>Stipe</italic> central, up to 40 mm long, 6–11 mm wide, subcylindrical to slightly wider near the base, rapidly elongating before the pileus margin starts to spread, concolorous with the pileus margin, distinctly finely squamulose over apical portion, compact in section. Context off-white to pale cream, weakly yellowing. <italic>Odor</italic> fruity. <italic>Taste</italic> mild. <italic>Spore print</italic> off-white to very pale yellowish.</p><p><italic>Basidiospores</italic> narrowly ellipsoid to almost elongate, often reniform or peanut shaped, 6.7–7.05–7.4(–7.9) × (3.3–)3.4–3.65–3.9(–4.0) µm, Q = (1.7–)1.8–1.94–2.1(–2.3), smooth. <italic>Basidia</italic> rather short, 35–50(–58) × 6–7 µm, (4–)5–6-spored; basidioles mostly clavate. <italic>Cystidia</italic> none. <italic>Subhymenium</italic> pseudoparenchymatous, composed of irregular, slightly inflated cells. <italic>Pileipellis</italic> a cutis of interwoven hyphal extremities forming slender chains of subcylindrical cells, these quite regular in outline, with thin to very slightly thickened and refringent walls; terminal cells (25–)30–45(–65) × (3–)4–7 µm, subcylindrical or sometimes very slightly inflated in the lower or middle portion, obtusely rounded at the tip or slightly constricted subapically. <italic>Clamp connections</italic> absent.</p><fig id="F9" position="float" orientation="portrait"><label>Figure 9.</label><caption><p><italic><tp:taxon-name><tp:taxon-name-part taxon-name-part-type="genus" reg="Cantharellus">Cantharellus</tp:taxon-name-part><tp:taxon-name-part taxon-name-part-type="species" reg="densilamellatus">densilamellatus</tp:taxon-name-part></tp:taxon-name></italic> (holotypus, Buyck 98.013). Aspect of fresh specimens. Photo: B. Buyck.</p></caption><graphic xmlns:xlink="http://www.w3.org/1999/xlink" xlink:href="mycokeys-49-049-g009.jpg" position="float" orientation="portrait" xlink:type="simple" id="oo_277893.jpg"/></fig><fig id="F10" position="float" orientation="portrait"><label>Figure 10.</label><caption><p><italic><tp:taxon-name><tp:taxon-name-part taxon-name-part-type="genus" reg="Cantharellus">Cantharellus</tp:taxon-name-part><tp:taxon-name-part taxon-name-part-type="species" reg="densilamellatus">densilamellatus</tp:taxon-name-part></tp:taxon-name></italic> (holotypus, Buyck 98.013). Microscopic features: <bold>a</bold> basidiospores <bold>b</bold> basidia and basidiola <bold>c</bold> thin-walled to slightly refringent hyphal extremities of the pileipellis. Scale bar: 10 µm but only 5 µm for basidiospores. Drawings: B. Buyck.</p></caption><graphic xmlns:xlink="http://www.w3.org/1999/xlink" xlink:href="mycokeys-49-049-g010.jpg" position="float" orientation="portrait" xlink:type="simple" id="oo_277894.jpg"/></fig></tp:treatment-sec><tp:treatment-sec sec-type="discussion" id="SECID0ETHBG"><title>Discussion.</title><p><italic><tp:taxon-name><tp:taxon-name-part taxon-name-part-type="genus" reg="Cantharellus">Cantharellus</tp:taxon-name-part><tp:taxon-name-part taxon-name-part-type="species" reg="densifolius">densifolius</tp:taxon-name-part></tp:taxon-name></italic> has long been the only available name for yellowish brown, clampless chanterelles in Africa with a squamulose pileus and crowded gill folds. Indeed, the holotype collection of <italic><tp:taxon-name><tp:taxon-name-part taxon-name-part-type="genus" reg="Cantharellus">C.</tp:taxon-name-part><tp:taxon-name-part taxon-name-part-type="species" reg="densilamellatus">densilamellatus</tp:taxon-name-part></tp:taxon-name></italic> reported here was initially identified as <italic><tp:taxon-name><tp:taxon-name-part taxon-name-part-type="genus" reg="Cantharellus">C.</tp:taxon-name-part><tp:taxon-name-part taxon-name-part-type="species" reg="densifolius">densifolius</tp:taxon-name-part></tp:taxon-name></italic> in <xref ref-type="bibr" rid="B5">Buyck et al. (2000)</xref> and, in the absence of any reliable concept for Heinemann’s species, was even maintained as <italic><tp:taxon-name><tp:taxon-name-part taxon-name-part-type="genus" reg="Cantharellus">C.</tp:taxon-name-part><tp:taxon-name-part taxon-name-part-type="species" reg="densifolius">densifolius</tp:taxon-name-part></tp:taxon-name></italic> in the multigene <italic><tp:taxon-name><tp:taxon-name-part taxon-name-part-type="genus" reg="Cantharellus">Cantharellus</tp:taxon-name-part></tp:taxon-name></italic> phylogeny of <xref ref-type="bibr" rid="B7">Buyck et al. (2014)</xref>. Although more than one woodland species might have been referred to as ‘<italic><tp:taxon-name><tp:taxon-name-part taxon-name-part-type="genus" reg="Cantharellus">C.</tp:taxon-name-part><tp:taxon-name-part taxon-name-part-type="species" reg="densifolius">densifolius</tp:taxon-name-part></tp:taxon-name></italic>’, <italic><tp:taxon-name><tp:taxon-name-part taxon-name-part-type="genus" reg="Cantharellus">C.</tp:taxon-name-part><tp:taxon-name-part taxon-name-part-type="species" reg="densilamellatus">densilamellatus</tp:taxon-name-part></tp:taxon-name></italic> as described here is undoubtedly one of the more common and widespread inhabitants of the Zambezian miombo woodlands. It differs from the true <italic><tp:taxon-name><tp:taxon-name-part taxon-name-part-type="genus" reg="Cantharellus">C.</tp:taxon-name-part><tp:taxon-name-part taxon-name-part-type="species" reg="densifolius">densifolius</tp:taxon-name-part></tp:taxon-name></italic> not only in its habitat preference, but also in its more elongated basidiospores, which are very similar to those of <italic><tp:taxon-name><tp:taxon-name-part taxon-name-part-type="genus" reg="Cantharellus">C.</tp:taxon-name-part><tp:taxon-name-part taxon-name-part-type="species" reg="tomentosus">tomentosus</tp:taxon-name-part></tp:taxon-name></italic> Eyssart. &amp; Buyck (another, but much less common, woodland species with crowded gills and much darker pileus surface and hymenophore – see <xref ref-type="bibr" rid="B3">Buyck 1994</xref> [as ‘nyarympu’, its Kirundi vernacular name] and <xref ref-type="bibr" rid="B5">Buyck et al. 2000</xref>). <italic><tp:taxon-name><tp:taxon-name-part taxon-name-part-type="genus" reg="Cantharellus">Cantharellus</tp:taxon-name-part><tp:taxon-name-part taxon-name-part-type="species" reg="densilamellatus">densilamellatus</tp:taxon-name-part></tp:taxon-name></italic> further differs micromorphologically from <italic><tp:taxon-name><tp:taxon-name-part taxon-name-part-type="genus" reg="Cantharellus">C.</tp:taxon-name-part><tp:taxon-name-part taxon-name-part-type="species" reg="densifolius">densifolius</tp:taxon-name-part></tp:taxon-name></italic> in its more regular, less undulate and thinner-walled hyphal extremities of the pileus surface (Fig. <xref ref-type="fig" rid="F10">10</xref>). While the phylogenetic analysis presented here (Fig. <xref ref-type="fig" rid="F1">1</xref>) shows a close relationship of <italic><tp:taxon-name><tp:taxon-name-part taxon-name-part-type="genus" reg="Cantharellus">C.</tp:taxon-name-part><tp:taxon-name-part taxon-name-part-type="species" reg="densilamellatus">densilamellatus</tp:taxon-name-part></tp:taxon-name></italic> with <italic><tp:taxon-name><tp:taxon-name-part taxon-name-part-type="genus" reg="Cantharellus">C.</tp:taxon-name-part><tp:taxon-name-part taxon-name-part-type="species" reg="luteopunctatus">luteopunctatus</tp:taxon-name-part></tp:taxon-name></italic>, the latter species differs in its pinkish, erect squamae, bright yellow pileus color, and initially white and strongly anastomosing gill folds.</p></tp:treatment-sec><tp:treatment-sec><!--Section generated to contain objects referenced in tp:taxon-treatment.--><fig id="F1" position="float" orientation="portrait"><label>Figure 1.</label><caption><p>Most likely tree obtained by analysis of the 91 <italic>tef</italic>-1 sequence dataset. Species names are preceded by their extraction number (see <xref ref-type="bibr" rid="B7">Buyck et al. 2014</xref> for corresponding vouchers) and followed by the corresponding GenBank deposit number. Branches that received significant ML bootstrap support are in bold with ML-bs associated values indicated above the branches. Newly produced sequences are in blue and discussed species are in bold.</p></caption><graphic xmlns:xlink="http://www.w3.org/1999/xlink" xlink:href="mycokeys-49-049-g001.jpg" position="float" orientation="portrait" xlink:type="simple" id="oo_277885.jpg"/></fig></tp:treatment-sec><ref-list><ref id="B7"><mixed-citation xmlns:xlink="http://www.w3.org/1999/xlink" xlink:type="simple"><person-group><name name-style="western"><surname>Buyck</surname><given-names>B</given-names></name><name name-style="western"><surname>Kauff</surname><given-names>F</given-names></name><name name-style="western"><surname>Eyssartier</surname><given-names>G</given-names></name><name name-style="western"><surname>Couloux</surname><given-names>A</given-names></name><name name-style="western"><surname>Hofstetter</surname><given-names>V</given-names></name></person-group> (<year>2014</year>) <article-title>A multilocus phylogeny for worldwide <italic><tp:taxon-name><tp:taxon-name-part taxon-name-part-type="genus">Cantharellus</tp:taxon-name-part></tp:taxon-name></italic> (<tp:taxon-name><tp:taxon-name-part taxon-name-part-type="order">Cantharellales</tp:taxon-name-part></tp:taxon-name><tp:taxon-name><tp:taxon-name-part taxon-name-part-type="subclass">Agaricomycetidae</tp:taxon-name-part></tp:taxon-name>).</article-title><source>Fungal Diversity</source><volume>64</volume>: <fpage>101</fpage>–<lpage>121</lpage>. <ext-link xlink:type="simple" ext-link-type="doi" xlink:href="10.1007/s13225-013-0272-3">https://doi.org/10.1007/s13225-013-0272-3</ext-link></mixed-citation></ref><ref id="B5"><mixed-citation xmlns:xlink="http://www.w3.org/1999/xlink" xlink:type="simple"><person-group><name name-style="western"><surname>Buyck</surname><given-names>B</given-names></name><name name-style="western"><surname>Eyssartier</surname><given-names>G</given-names></name><name name-style="western"><surname>Kivaisi</surname><given-names>A</given-names></name></person-group> (<year>2000</year>) <article-title>Addition to the inventory of the genus <italic><tp:taxon-name><tp:taxon-name-part taxon-name-part-type="genus">Cantharellus</tp:taxon-name-part></tp:taxon-name></italic> (<tp:taxon-name><tp:taxon-name-part taxon-name-part-type="phylum">Basidiomycotina</tp:taxon-name-part></tp:taxon-name>, <tp:taxon-name><tp:taxon-name-part taxon-name-part-type="family">Cantharellaceae</tp:taxon-name-part></tp:taxon-name>) in Tanzania.</article-title><source>Nova Hedwigia</source><volume>71</volume>: <fpage>491</fpage>–<lpage>502</lpage>.</mixed-citation></ref><ref id="B3"><mixed-citation xmlns:xlink="http://www.w3.org/1999/xlink" xlink:type="simple"><person-group><name name-style="western"><surname>Buyck</surname><given-names>B</given-names></name></person-group> (<year>1994</year>) Ubwoba: les champignons comestibles de l’ouest du Burundi. Publications Agricoles 34: 1–123, Admin Gén Coop Dévelopm., Bruxelles.</mixed-citation></ref></ref-list></tp:taxon-treatment>
